# Supplementary material for: 1β,15α-Dihy­droxy-16α,17-ep­oxy­pregn-4-ene-3,20-dione
Source: Acta Crystallogr Sect E Struct Rep Online. 2013 Feb 28;69(Pt 3):o447. doi: 10.1107/S1600536813005023 (PMC3588417; doi:10.1107/S1600536813005023)
Supplement: Supplementary file 1 [file e-69-0o447-sup1.cif]

##############################################################################
#                                                                            #
# This CIF contains the data in a paper accepted for publication in          #
# Acta Crystallographica Section E. It conforms to the requirements of       #
# Notes for Authors for Acta Crystallographica Section E, and has been       #
# peer reviewed under the auspices of the IUCr Commission on Journals.       #
#                                                                            #
# Full details of the Crystallographic Information File format               #
# are given in the paper "The Crystallographic Information File (CIF):       #
# a New Standard Archive File for Crystallography" by S. R. Hall, F. H.      #
# Allen and I. D. Brown [Acta Cryst. (1991), A47, 655-685].                  #
#                                                                            #
# The current version of the core CIF dictionary is obtainable from          #
# ftp://ftp.iucr.org/pub/cif_core.dic.                                       #
#                                                                            #
# Software is freely available for graphical display of the structure(s)     #
# in this CIF. For information consult the CIF software page                 #
# http://www.iucr.org/resources/cif/software.                                #
#                                                                            #
# This file may be used for bona fide research purposes within the           #
# scientific community so long as proper attribution is given to the journal # 
# article from which it was obtained.                                        #
#                                                                            #
##############################################################################
data_global
_audit_creation_method     'SHELXL-97'
_journal_date_recd_electronic     2013-01-18
_journal_date_accepted     2013-02-20
_journal_name_full     'Acta Crystallographica, Section E'
_journal_year     2013
_journal_volume     69
_journal_issue      3
_journal_page_first     o447
_journal_page_last     o447
_journal_paper_category     QO
_journal_paper_doi     10.1107/S1600536813005023
_journal_coeditor_code     PV2620
_publ_contact_author_name     'prof.Min Wang'
_publ_contact_author_address
;
 College of Biotechnology
 Tianjin University of Science and Technology
 Tianjin 300457
 People's Republic of China
;
_publ_contact_author_email     'minw@tust.edu.cn'
_publ_contact_author_fax     ' +86 02260602298'
_publ_contact_author_phone     '+86 02260601256'
_publ_section_title
;
1\b,15\a-Dihydroxy-16\a,17-epoxypregn-4-ene-3,20-dione
;
loop_
    _publ_author_name
    _publ_author_footnote
    _publ_author_address
    'Yan-Bing Shen' ?
;
Key Laboratory of Industrial Fermentation Microbiology
(Tianjin University of Science and Technology),
Ministry of Education,
College of Biotechnology,
Tianjin University of Science and Technology,
Tianjin 300457,
People's Republic of China
;
    'Yi-Bo Wang' ?
;
Key Laboratory of Industrial Fermentation Microbiology
(Tianjin University of Science and Technology),
Ministry of Education,
College of Biotechnology,
Tianjin University of Science and Technology,
Tianjin 300457,
People's Republic of China
;
    'Jian-Mei Luo' ?
;
Key Laboratory of Industrial Fermentation Microbiology
(Tianjin University of Science and Technology),
Ministry of Education,
College of Biotechnology,
Tianjin University of Science and Technology,
Tianjin 300457,
People's Republic of China
;
    'Min Wang' ?
;
Key Laboratory of Industrial Fermentation Microbiology
(Tianjin University of Science and Technology),
Ministry of Education,
College of Biotechnology,
Tianjin University of Science and Technology,
Tianjin 300457,
People's Republic of China
;
data_I
_audit_creation_method     SHELXL-97
_chemical_name_systematic
;
1\b,15\a-Dihydroxy-16\a,17-epoxypregn-4-ene-3,20-dione
;
_chemical_name_common     ?
_chemical_formula_moiety     'C21 H28 O5'
_chemical_formula_sum     'C21 H28 O5'
_chemical_formula_iupac     'C21 H28 O5'
_chemical_formula_weight     360.43
_chemical_melting_point     ?
_symmetry_cell_setting     orthorhombic
_symmetry_space_group_name_H-M     'P 21 21 21'
_symmetry_space_group_name_Hall     'P 2ac 2ab'
loop_
    _symmetry_equiv_pos_as_xyz
    'x, y, z'
    '-x+1/2, -y, z+1/2'
    '-x, y+1/2, -z+1/2'
    'x+1/2, -y+1/2, -z'
_cell_length_a     7.6372(10)
_cell_length_b     13.7067(16)
_cell_length_c     17.083(2)
_cell_angle_alpha     90.00
_cell_angle_beta     90.00
_cell_angle_gamma     90.00
_cell_volume     1788.3(4)
_cell_formula_units_Z     4
_cell_measurement_reflns_used     4859
_cell_measurement_theta_min     1.9
_cell_measurement_theta_max     27.9
_cell_measurement_temperature     113(2)
_exptl_crystal_description     Prism
_exptl_crystal_colour     Colorless
_exptl_crystal_size_max     0.22
_exptl_crystal_size_mid     0.18
_exptl_crystal_size_min     0.14
_exptl_crystal_density_diffrn     1.339
_exptl_crystal_density_meas     ?
_exptl_crystal_density_method     'not measured'
_exptl_crystal_F_000     776
_exptl_absorpt_coefficient_mu     0.094
_exptl_absorpt_correction_type     multi-scan
_exptl_absorpt_process_details     '(Crystalclear; Rigaku, 2005)'
_exptl_absorpt_correction_T_min     0.9796
_exptl_absorpt_correction_T_max     0.9869
_exptl_special_details
;
;
_diffrn_ambient_temperature     113(2)
_diffrn_radiation_type     MoK\a
_diffrn_radiation_wavelength     0.71073
_diffrn_radiation_source     'rotating anode'
_diffrn_radiation_monochromator     multilayer
_diffrn_measurement_device_type     'Rigaku Saturn 724CCD'
_diffrn_measurement_method     '\w scans'
_diffrn_detector_area_resol_mean     14.22
_diffrn_reflns_number     18889
_diffrn_reflns_av_R_equivalents     0.0617
_diffrn_reflns_av_sigmaI/netI     0.0750
_diffrn_reflns_theta_min     1.90
_diffrn_reflns_theta_max     27.86
_diffrn_reflns_theta_full     27.86
_diffrn_measured_fraction_theta_max     0.997
_diffrn_measured_fraction_theta_full     0.997
_diffrn_reflns_limit_h_min     -9
_diffrn_reflns_limit_h_max     9
_diffrn_reflns_limit_k_min     -18
_diffrn_reflns_limit_k_max     18
_diffrn_reflns_limit_l_min     -22
_diffrn_reflns_limit_l_max     22
_diffrn_standards_number     0
_diffrn_standards_interval_count     0
_diffrn_standards_interval_time     0
_diffrn_standards_decay_%     0
_refine_special_details
;
Refinement of <i>F</i>^2^ against ALL reflections. The weighted <i>R</i>-factor
<i>wR</i> and goodness of fit <i>S</i> are based on <i>F</i>^2^, conventional
<i>R</i>-factors <i>R</i> are based on <i>F</i>, with <i>F</i> set to zero for
negative <i>F</i>^2^. The threshold expression of <i>F</i>^2^ >
\s(<i>F</i>^2^) is used only for calculating <i>R</i>-factors(gt) <i>etc</i>.
and is not relevant to the choice of reflections for refinement.
<i>R</i>-factors based on <i>F</i>^2^ are statistically about twice as large
as those based on <i>F</i>, and <i>R</i>- factors based on ALL data will be
even larger.
;
_reflns_number_total     4237
_reflns_number_gt     3529
_reflns_threshold_expression     I>2sigma(I)
_refine_ls_structure_factor_coef     Fsqd
_refine_ls_matrix_type     full
_refine_ls_R_factor_all     0.0568
_refine_ls_R_factor_gt     0.0433
_refine_ls_wR_factor_gt     0.0711
_refine_ls_wR_factor_ref     0.0769
_refine_ls_goodness_of_fit_ref     0.941
_refine_ls_restrained_S_all     0.941
_refine_ls_number_reflns     4237
_refine_ls_number_parameters     246
_refine_ls_number_restraints     0
_refine_ls_hydrogen_treatment     mixed
_refine_ls_weighting_scheme     calc
_refine_ls_weighting_details
                 'calc w=1/[\s^2^(Fo^2^)+(0.0320P)^2^] where P=(Fo^2^+2Fc^2^)/3'
_atom_sites_solution_hydrogens     geom
_atom_sites_solution_primary     direct
_atom_sites_solution_secondary     difmap
_refine_ls_shift/su_max     0.000
_refine_ls_shift/su_mean     0.000
_refine_diff_density_max     0.201
_refine_diff_density_min     -0.228
_refine_ls_extinction_method     none
_refine_ls_extinction_coef     ?
_refine_ls_abs_structure_details     ?
_refine_ls_abs_structure_Flack     ?
loop_
    _atom_type_symbol
    _atom_type_description
    _atom_type_scat_dispersion_real
    _atom_type_scat_dispersion_imag
    _atom_type_scat_source
    'C' 'C' 0.0033 0.0016
                         'International Tables Vol C Tables 4.2.6.8 and 6.1.1.4'
    'H' 'H' 0.0000 0.0000
                         'International Tables Vol C Tables 4.2.6.8 and 6.1.1.4'
    'O' 'O' 0.0106 0.0060
                         'International Tables Vol C Tables 4.2.6.8 and 6.1.1.4'
_computing_data_collection     'Crystalclear (Rigaku, 2005)'
_computing_cell_refinement     'Crystalclear (Rigaku, 2005)'
_computing_data_reduction     'Crystalclear (Rigaku, 2005)'
_computing_structure_solution     'SHELXS97 (Sheldrick, 2008)'
_computing_structure_refinement     'SHELXL97 (Sheldrick, 2008)'
_computing_molecular_graphics     'SHELXTL (Sheldrick, 2008)'
_computing_publication_material     'SHELXTL (Sheldrick, 2008)'
loop_
    _atom_site_type_symbol
    _atom_site_label
    _atom_site_fract_x
    _atom_site_fract_y
    _atom_site_fract_z
    _atom_site_U_iso_or_equiv
    _atom_site_adp_type
    _atom_site_calc_flag
    _atom_site_refinement_flags
    _atom_site_occupancy
    _atom_site_symmetry_multiplicity
    _atom_site_disorder_assembly
    _atom_site_disorder_group
    O O1 0.49950(15) 0.92527(9) 0.12185(7) 0.0224(3) Uani d . 1 1 . .
    H H1 0.551(3) 0.9592(16) 0.0847(13) 0.057(8) Uiso d . 1 1 . .
    O O2 0.03424(16) 1.15599(9) 0.13838(7) 0.0277(3) Uani d . 1 1 . .
    O O3 -0.19159(16) 0.52524(9) 0.08958(7) 0.0229(3) Uani d . 1 1 . .
    H H3 -0.255(3) 0.4733(15) 0.0906(13) 0.045(7) Uiso d . 1 1 . .
    O O4 0.12518(14) 0.44448(8) 0.00189(6) 0.0185(3) Uani d . 1 1 . .
    O O5 0.54475(15) 0.38806(9) 0.07485(7) 0.0263(3) Uani d . 1 1 . .
    C C1 0.3139(2) 0.94276(12) 0.11529(10) 0.0166(4) Uani d . 1 1 . .
    H H1A 0.2810 0.9395 0.0587 0.020 Uiso calc R 1 1 . .
    C C2 0.2779(2) 1.04568(12) 0.14471(11) 0.0206(4) Uani d . 1 1 . .
    H H2A 0.3232 1.0520 0.1988 0.025 Uiso calc R 1 1 . .
    H H2B 0.3420 1.0928 0.1114 0.025 Uiso calc R 1 1 . .
    C C3 0.0870(2) 1.07134(13) 0.14422(9) 0.0199(4) Uani d . 1 1 . .
    C C4 -0.0321(2) 0.98930(13) 0.15609(9) 0.0193(4) Uani d . 1 1 . .
    H H4 -0.1544 1.0019 0.1549 0.023 Uiso calc R 1 1 . .
    C C5 0.0208(2) 0.89693(12) 0.16862(9) 0.0160(4) Uani d . 1 1 . .
    C C6 -0.1108(2) 0.82234(12) 0.19573(10) 0.0190(4) Uani d . 1 1 . .
    H H6A -0.2299 0.8501 0.1903 0.023 Uiso calc R 1 1 . .
    H H6B -0.0909 0.8088 0.2520 0.023 Uiso calc R 1 1 . .
    C C7 -0.1019(2) 0.72628(12) 0.15031(10) 0.0172(4) Uani d . 1 1 . .
    H H7A -0.1793 0.6776 0.1755 0.021 Uiso calc R 1 1 . .
    H H7B -0.1440 0.7368 0.0962 0.021 Uiso calc R 1 1 . .
    C C8 0.0854(2) 0.68738(12) 0.14825(9) 0.0143(3) Uani d . 1 1 . .
    H H8 0.1243 0.6739 0.2031 0.017 Uiso calc R 1 1 . .
    C C9 0.2095(2) 0.76441(12) 0.11175(9) 0.0140(4) Uani d . 1 1 . .
    H H9 0.1575 0.7811 0.0597 0.017 Uiso calc R 1 1 . .
    C C10 0.2117(2) 0.86252(12) 0.15956(9) 0.0152(4) Uani d . 1 1 . .
    C C11 0.3945(2) 0.72402(12) 0.09401(10) 0.0171(4) Uani d . 1 1 . .
    H H11A 0.4567 0.7714 0.0603 0.020 Uiso calc R 1 1 . .
    H H11B 0.4601 0.7192 0.1438 0.020 Uiso calc R 1 1 . .
    C C12 0.3979(2) 0.62358(12) 0.05362(9) 0.0161(4) Uani d . 1 1 . .
    H H12A 0.3527 0.6297 -0.0005 0.019 Uiso calc R 1 1 . .
    H H12B 0.5199 0.5994 0.0508 0.019 Uiso calc R 1 1 . .
    C C13 0.2860(2) 0.55152(12) 0.09924(9) 0.0141(4) Uani d . 1 1 . .
    C C14 0.0983(2) 0.59318(11) 0.10095(9) 0.0145(4) Uani d . 1 1 . .
    H H14 0.0705 0.6116 0.0457 0.017 Uiso calc R 1 1 . .
    C C15 -0.0208(2) 0.50721(12) 0.12027(10) 0.0164(4) Uani d . 1 1 . .
    H H15 -0.0263 0.4967 0.1781 0.020 Uiso calc R 1 1 . .
    C C16 0.0699(2) 0.42251(12) 0.08075(9) 0.0171(4) Uani d . 1 1 . .
    H H16 0.0394 0.3540 0.0956 0.020 Uiso calc R 1 1 . .
    C C17 0.2552(2) 0.44928(12) 0.06428(9) 0.0154(4) Uani d . 1 1 . .
    C C18 0.3623(2) 0.53329(13) 0.18182(9) 0.0185(4) Uani d . 1 1 . .
    H H18A 0.2983 0.4798 0.2070 0.028 Uiso calc R 1 1 . .
    H H18B 0.3505 0.5926 0.2134 0.028 Uiso calc R 1 1 . .
    H H18C 0.4863 0.5158 0.1774 0.028 Uiso calc R 1 1 . .
    C C19 0.2903(2) 0.84768(12) 0.24259(9) 0.0185(4) Uani d . 1 1 . .
    H H19A 0.2864 0.9095 0.2714 0.028 Uiso calc R 1 1 . .
    H H19B 0.4121 0.8258 0.2380 0.028 Uiso calc R 1 1 . .
    H H19C 0.2221 0.7984 0.2708 0.028 Uiso calc R 1 1 . .
    C C20 0.3939(2) 0.37170(12) 0.05503(9) 0.0171(4) Uani d . 1 1 . .
    C C21 0.3414(2) 0.27630(13) 0.02084(11) 0.0235(4) Uani d . 1 1 . .
    H H21A 0.3040 0.2858 -0.0335 0.035 Uiso calc R 1 1 . .
    H H21B 0.2445 0.2488 0.0513 0.035 Uiso calc R 1 1 . .
    H H21C 0.4412 0.2314 0.0222 0.035 Uiso calc R 1 1 . .
loop_
    _atom_site_aniso_label
    _atom_site_aniso_U_11
    _atom_site_aniso_U_22
    _atom_site_aniso_U_33
    _atom_site_aniso_U_12
    _atom_site_aniso_U_13
    _atom_site_aniso_U_23
    O1 0.0168(7) 0.0216(7) 0.0286(7) -0.0011(6) 0.0030(6) 0.0020(6)
    O2 0.0319(8) 0.0174(7) 0.0339(7) 0.0057(6) 0.0032(6) 0.0027(6)
    O3 0.0141(7) 0.0206(7) 0.0341(7) -0.0022(6) -0.0049(6) -0.0006(6)
    O4 0.0173(6) 0.0210(6) 0.0172(6) -0.0004(5) -0.0026(5) -0.0010(5)
    O5 0.0169(7) 0.0224(7) 0.0397(8) 0.0009(6) -0.0023(6) -0.0068(6)
    C1 0.0127(9) 0.0166(9) 0.0206(9) 0.0005(8) 0.0010(7) 0.0009(8)
    C2 0.0225(10) 0.0152(9) 0.0240(9) -0.0014(8) -0.0014(8) -0.0005(8)
    C3 0.0267(10) 0.0183(9) 0.0147(8) 0.0034(8) 0.0010(8) -0.0016(8)
    C4 0.0188(9) 0.0207(9) 0.0186(9) 0.0012(8) -0.0014(7) -0.0028(8)
    C5 0.0181(9) 0.0165(9) 0.0135(8) -0.0005(8) 0.0007(7) -0.0042(7)
    C6 0.0155(9) 0.0195(9) 0.0218(9) 0.0000(8) 0.0016(7) -0.0014(8)
    C7 0.0153(9) 0.0156(8) 0.0209(8) 0.0010(7) -0.0006(8) 0.0016(7)
    C8 0.0116(8) 0.0155(8) 0.0159(8) 0.0012(7) -0.0017(7) 0.0010(7)
    C9 0.0127(9) 0.0153(9) 0.0142(8) 0.0006(7) -0.0001(7) 0.0006(7)
    C10 0.0144(9) 0.0153(9) 0.0160(8) 0.0003(7) 0.0001(7) -0.0008(7)
    C11 0.0164(9) 0.0145(8) 0.0204(8) -0.0021(7) 0.0029(8) 0.0013(7)
    C12 0.0130(9) 0.0153(8) 0.0198(8) -0.0005(8) 0.0017(7) -0.0010(7)
    C13 0.0130(9) 0.0145(8) 0.0148(8) 0.0007(7) -0.0008(7) 0.0000(7)
    C14 0.0140(9) 0.0154(8) 0.0140(8) -0.0008(7) -0.0011(7) 0.0003(7)
    C15 0.0128(9) 0.0164(9) 0.0199(8) -0.0006(7) -0.0002(7) 0.0011(7)
    C16 0.0184(10) 0.0160(9) 0.0167(8) -0.0019(7) -0.0010(7) 0.0032(7)
    C17 0.0158(9) 0.0156(9) 0.0146(8) 0.0006(8) -0.0018(7) 0.0014(7)
    C18 0.0181(10) 0.0188(9) 0.0187(8) 0.0008(8) -0.0012(7) 0.0010(7)
    C19 0.0186(10) 0.0194(9) 0.0176(9) 0.0012(8) -0.0004(7) -0.0017(7)
    C20 0.0190(10) 0.0150(9) 0.0173(8) 0.0006(8) 0.0025(8) 0.0018(7)
    C21 0.0213(11) 0.0182(10) 0.0310(10) -0.0003(8) 0.0010(8) -0.0023(8)
_geom_special_details
;
All e.s.d.'s (except the e.s.d. in the dihedral angle between two l.s. planes)
are estimated using the full covariance matrix. The cell e.s.d.'s are taken
into account individually in the estimation of e.s.d.'s in distances, angles
and torsion angles; correlations between e.s.d.'s in cell parameters are only
used when they are defined by crystal symmetry. An approximate (isotropic)
treatment of cell e.s.d.'s is used for estimating e.s.d.'s involving l.s.
planes.
;
loop_
    _geom_bond_atom_site_label_1
    _geom_bond_atom_site_label_2
    _geom_bond_site_symmetry_2
    _geom_bond_distance
    _geom_bond_publ_flag
    O1 C1 . 1.4421(19) ?
    O1 H1 . 0.88(2) ?
    O2 C3 . 1.232(2) ?
    O3 C15 . 1.4270(19) ?
    O3 H3 . 0.86(2) ?
    O4 C16 . 1.4434(19) ?
    O4 C17 . 1.4583(19) ?
    O5 C20 . 1.2213(19) ?
    C1 C2 . 1.523(2) ?
    C1 C10 . 1.546(2) ?
    C1 H1A . 1.0000 ?
    C2 C3 . 1.499(2) ?
    C2 H2A . 0.9900 ?
    C2 H2B . 0.9900 ?
    C3 C4 . 1.461(2) ?
    C4 C5 . 1.346(2) ?
    C4 H4 . 0.9500 ?
    C5 C6 . 1.507(2) ?
    C5 C10 . 1.540(2) ?
    C6 C7 . 1.530(2) ?
    C6 H6A . 0.9900 ?
    C6 H6B . 0.9900 ?
    C7 C8 . 1.527(2) ?
    C7 H7A . 0.9900 ?
    C7 H7B . 0.9900 ?
    C8 C14 . 1.526(2) ?
    C8 C9 . 1.550(2) ?
    C8 H8 . 1.0000 ?
    C9 C11 . 1.548(2) ?
    C9 C10 . 1.573(2) ?
    C9 H9 . 1.0000 ?
    C10 C19 . 1.554(2) ?
    C11 C12 . 1.540(2) ?
    C11 H11A . 0.9900 ?
    C11 H11B . 0.9900 ?
    C12 C13 . 1.521(2) ?
    C12 H12A . 0.9900 ?
    C12 H12B . 0.9900 ?
    C13 C17 . 1.541(2) ?
    C13 C14 . 1.543(2) ?
    C13 C18 . 1.547(2) ?
    C14 C15 . 1.525(2) ?
    C14 H14 . 1.0000 ?
    C15 C16 . 1.511(2) ?
    C15 H15 . 1.0000 ?
    C16 C17 . 1.488(2) ?
    C16 H16 . 1.0000 ?
    C17 C20 . 1.509(2) ?
    C18 H18A . 0.9800 ?
    C18 H18B . 0.9800 ?
    C18 H18C . 0.9800 ?
    C19 H19A . 0.9800 ?
    C19 H19B . 0.9800 ?
    C19 H19C . 0.9800 ?
    C20 C21 . 1.487(2) ?
    C21 H21A . 0.9800 ?
    C21 H21B . 0.9800 ?
    C21 H21C . 0.9800 ?
loop_
    _geom_angle_atom_site_label_1
    _geom_angle_atom_site_label_2
    _geom_angle_atom_site_label_3
    _geom_angle_site_symmetry_1
    _geom_angle_site_symmetry_3
    _geom_angle
    _geom_angle_publ_flag
    C1 O1 H1 . . 107.2(14) ?
    C15 O3 H3 . . 111.2(14) ?
    C16 O4 C17 . . 61.72(10) ?
    O1 C1 C2 . . 107.82(14) ?
    O1 C1 C10 . . 109.88(13) ?
    C2 C1 C10 . . 113.98(14) ?
    O1 C1 H1A . . 108.3 ?
    C2 C1 H1A . . 108.3 ?
    C10 C1 H1A . . 108.3 ?
    C3 C2 C1 . . 113.03(15) ?
    C3 C2 H2A . . 109.0 ?
    C1 C2 H2A . . 109.0 ?
    C3 C2 H2B . . 109.0 ?
    C1 C2 H2B . . 109.0 ?
    H2A C2 H2B . . 107.8 ?
    O2 C3 C4 . . 122.16(16) ?
    O2 C3 C2 . . 122.65(16) ?
    C4 C3 C2 . . 115.09(15) ?
    C5 C4 C3 . . 124.00(16) ?
    C5 C4 H4 . . 118.0 ?
    C3 C4 H4 . . 118.0 ?
    C4 C5 C6 . . 119.13(16) ?
    C4 C5 C10 . . 123.80(16) ?
    C6 C5 C10 . . 117.04(14) ?
    C5 C6 C7 . . 113.48(13) ?
    C5 C6 H6A . . 108.9 ?
    C7 C6 H6A . . 108.9 ?
    C5 C6 H6B . . 108.9 ?
    C7 C6 H6B . . 108.9 ?
    H6A C6 H6B . . 107.7 ?
    C8 C7 C6 . . 110.73(14) ?
    C8 C7 H7A . . 109.5 ?
    C6 C7 H7A . . 109.5 ?
    C8 C7 H7B . . 109.5 ?
    C6 C7 H7B . . 109.5 ?
    H7A C7 H7B . . 108.1 ?
    C14 C8 C7 . . 111.60(13) ?
    C14 C8 C9 . . 108.89(13) ?
    C7 C8 C9 . . 110.14(13) ?
    C14 C8 H8 . . 108.7 ?
    C7 C8 H8 . . 108.7 ?
    C9 C8 H8 . . 108.7 ?
    C11 C9 C8 . . 113.17(14) ?
    C11 C9 C10 . . 113.43(13) ?
    C8 C9 C10 . . 112.33(12) ?
    C11 C9 H9 . . 105.7 ?
    C8 C9 H9 . . 105.7 ?
    C10 C9 H9 . . 105.7 ?
    C5 C10 C1 . . 108.00(13) ?
    C5 C10 C19 . . 108.31(13) ?
    C1 C10 C19 . . 110.15(13) ?
    C5 C10 C9 . . 107.70(13) ?
    C1 C10 C9 . . 111.07(13) ?
    C19 C10 C9 . . 111.47(13) ?
    C12 C11 C9 . . 115.02(13) ?
    C12 C11 H11A . . 108.5 ?
    C9 C11 H11A . . 108.5 ?
    C12 C11 H11B . . 108.5 ?
    C9 C11 H11B . . 108.5 ?
    H11A C11 H11B . . 107.5 ?
    C13 C12 C11 . . 109.95(13) ?
    C13 C12 H12A . . 109.7 ?
    C11 C12 H12A . . 109.7 ?
    C13 C12 H12B . . 109.7 ?
    C11 C12 H12B . . 109.7 ?
    H12A C12 H12B . . 108.2 ?
    C12 C13 C17 . . 118.52(14) ?
    C12 C13 C14 . . 106.96(13) ?
    C17 C13 C14 . . 101.66(13) ?
    C12 C13 C18 . . 111.13(13) ?
    C17 C13 C18 . . 105.30(13) ?
    C14 C13 C18 . . 113.11(13) ?
    C15 C14 C8 . . 120.04(13) ?
    C15 C14 C13 . . 105.81(13) ?
    C8 C14 C13 . . 112.52(13) ?
    C15 C14 H14 . . 105.8 ?
    C8 C14 H14 . . 105.8 ?
    C13 C14 H14 . . 105.8 ?
    O3 C15 C16 . . 112.84(14) ?
    O3 C15 C14 . . 109.39(13) ?
    C16 C15 C14 . . 102.90(13) ?
    O3 C15 H15 . . 110.5 ?
    C16 C15 H15 . . 110.5 ?
    C14 C15 H15 . . 110.5 ?
    O4 C16 C17 . . 59.63(10) ?
    O4 C16 C15 . . 113.00(13) ?
    C17 C16 C15 . . 109.33(14) ?
    O4 C16 H16 . . 120.1 ?
    C17 C16 H16 . . 120.1 ?
    C15 C16 H16 . . 120.1 ?
    O4 C17 C16 . . 58.65(10) ?
    O4 C17 C20 . . 111.69(13) ?
    C16 C17 C20 . . 120.89(14) ?
    O4 C17 C13 . . 115.34(13) ?
    C16 C17 C13 . . 107.21(13) ?
    C20 C17 C13 . . 125.04(14) ?
    C13 C18 H18A . . 109.5 ?
    C13 C18 H18B . . 109.5 ?
    H18A C18 H18B . . 109.5 ?
    C13 C18 H18C . . 109.5 ?
    H18A C18 H18C . . 109.5 ?
    H18B C18 H18C . . 109.5 ?
    C10 C19 H19A . . 109.5 ?
    C10 C19 H19B . . 109.5 ?
    H19A C19 H19B . . 109.5 ?
    C10 C19 H19C . . 109.5 ?
    H19A C19 H19C . . 109.5 ?
    H19B C19 H19C . . 109.5 ?
    O5 C20 C21 . . 121.64(16) ?
    O5 C20 C17 . . 120.23(15) ?
    C21 C20 C17 . . 118.12(15) ?
    C20 C21 H21A . . 109.5 ?
    C20 C21 H21B . . 109.5 ?
    H21A C21 H21B . . 109.5 ?
    C20 C21 H21C . . 109.5 ?
    H21A C21 H21C . . 109.5 ?
    H21B C21 H21C . . 109.5 ?
loop_
    _geom_torsion_atom_site_label_1
    _geom_torsion_atom_site_label_2
    _geom_torsion_atom_site_label_3
    _geom_torsion_atom_site_label_4
    _geom_torsion_site_symmetry_1
    _geom_torsion_site_symmetry_2
    _geom_torsion_site_symmetry_3
    _geom_torsion_site_symmetry_4
    _geom_torsion
    _geom_torsion_publ_flag
    O1 C1 C2 C3 . . . . -177.45(14) ?
    C10 C1 C2 C3 . . . . -55.2(2) ?
    C1 C2 C3 O2 . . . . -153.53(16) ?
    C1 C2 C3 C4 . . . . 30.1(2) ?
    O2 C3 C4 C5 . . . . -174.79(17) ?
    C2 C3 C4 C5 . . . . 1.6(2) ?
    C3 C4 C5 C6 . . . . 168.03(15) ?
    C3 C4 C5 C10 . . . . -9.8(3) ?
    C4 C5 C6 C7 . . . . 133.18(16) ?
    C10 C5 C6 C7 . . . . -48.82(19) ?
    C5 C6 C7 C8 . . . . 51.31(19) ?
    C6 C7 C8 C14 . . . . -178.18(13) ?
    C6 C7 C8 C9 . . . . -57.10(17) ?
    C14 C8 C9 C11 . . . . -47.05(17) ?
    C7 C8 C9 C11 . . . . -169.73(13) ?
    C14 C8 C9 C10 . . . . -177.10(13) ?
    C7 C8 C9 C10 . . . . 60.23(17) ?
    C4 C5 C10 C1 . . . . -13.9(2) ?
    C6 C5 C10 C1 . . . . 168.22(13) ?
    C4 C5 C10 C19 . . . . 105.41(18) ?
    C6 C5 C10 C19 . . . . -72.49(17) ?
    C4 C5 C10 C9 . . . . -133.91(16) ?
    C6 C5 C10 C9 . . . . 48.19(17) ?
    O1 C1 C10 C5 . . . . 166.20(12) ?
    C2 C1 C10 C5 . . . . 45.07(19) ?
    O1 C1 C10 C19 . . . . 48.08(17) ?
    C2 C1 C10 C19 . . . . -73.04(18) ?
    O1 C1 C10 C9 . . . . -75.92(17) ?
    C2 C1 C10 C9 . . . . 162.96(14) ?
    C11 C9 C10 C5 . . . . 176.74(13) ?
    C8 C9 C10 C5 . . . . -53.34(17) ?
    C11 C9 C10 C1 . . . . 58.67(18) ?
    C8 C9 C10 C1 . . . . -171.41(13) ?
    C11 C9 C10 C19 . . . . -64.58(17) ?
    C8 C9 C10 C19 . . . . 65.34(17) ?
    C8 C9 C11 C12 . . . . 45.42(18) ?
    C10 C9 C11 C12 . . . . 174.91(13) ?
    C9 C11 C12 C13 . . . . -51.89(18) ?
    C11 C12 C13 C17 . . . . 173.60(13) ?
    C11 C12 C13 C14 . . . . 59.64(17) ?
    C11 C12 C13 C18 . . . . -64.26(17) ?
    C7 C8 C14 C15 . . . . -53.53(19) ?
    C9 C8 C14 C15 . . . . -175.33(13) ?
    C7 C8 C14 C13 . . . . -179.01(13) ?
    C9 C8 C14 C13 . . . . 59.20(17) ?
    C12 C13 C14 C15 . . . . 160.68(13) ?
    C17 C13 C14 C15 . . . . 35.75(15) ?
    C18 C13 C14 C15 . . . . -76.65(17) ?
    C12 C13 C14 C8 . . . . -66.43(16) ?
    C17 C13 C14 C8 . . . . 168.64(12) ?
    C18 C13 C14 C8 . . . . 56.24(18) ?
    C8 C14 C15 O3 . . . . 77.47(18) ?
    C13 C14 C15 O3 . . . . -153.96(13) ?
    C8 C14 C15 C16 . . . . -162.36(14) ?
    C13 C14 C15 C16 . . . . -33.78(16) ?
    C17 O4 C16 C15 . . . . 99.68(15) ?
    O3 C15 C16 O4 . . . . 71.90(17) ?
    C14 C15 C16 O4 . . . . -45.87(16) ?
    O3 C15 C16 C17 . . . . 136.24(14) ?
    C14 C15 C16 C17 . . . . 18.47(17) ?
    C16 O4 C17 C20 . . . . 113.86(15) ?
    C16 O4 C17 C13 . . . . -95.44(15) ?
    C15 C16 C17 O4 . . . . -105.92(14) ?
    O4 C16 C17 C20 . . . . -98.04(15) ?
    C15 C16 C17 C20 . . . . 156.03(14) ?
    O4 C16 C17 C13 . . . . 109.63(13) ?
    C15 C16 C17 C13 . . . . 3.71(17) ?
    C12 C13 C17 O4 . . . . -77.88(18) ?
    C14 C13 C17 O4 . . . . 38.94(16) ?
    C18 C13 C17 O4 . . . . 157.10(13) ?
    C12 C13 C17 C16 . . . . -140.75(14) ?
    C14 C13 C17 C16 . . . . -23.94(16) ?
    C18 C13 C17 C16 . . . . 94.23(14) ?
    C12 C13 C17 C20 . . . . 68.4(2) ?
    C14 C13 C17 C20 . . . . -174.80(14) ?
    C18 C13 C17 C20 . . . . -56.64(19) ?
    O4 C17 C20 O5 . . . . 146.18(15) ?
    C16 C17 C20 O5 . . . . -148.31(16) ?
    C13 C17 C20 O5 . . . . -1.1(2) ?
    O4 C17 C20 C21 . . . . -33.4(2) ?
    C16 C17 C20 C21 . . . . 32.2(2) ?
    C13 C17 C20 C21 . . . . 179.35(15) ?
loop_
    _geom_hbond_atom_site_label_D
    _geom_hbond_atom_site_label_H
    _geom_hbond_atom_site_label_A
    _geom_hbond_site_symmetry_A
    _geom_hbond_distance_DH
    _geom_hbond_distance_HA
    _geom_hbond_distance_DA
    _geom_hbond_angle_DHA
    O1 H1 O4 4_565 0.88(2) 2.06(2) 2.929(2) 168
    O3 H3 O5 1_455 0.86(2) 1.95(2) 2.767(2) 159
    C1 H1A O3 4_565 1.00 2.59 3.527(2) 157
    C6 H6A O1 1_455 0.99 2.59 3.527(2) 158
    C12 H12B O3 1_655 0.99 2.52 3.468(2) 161
    C21 H21B O2 1_545 0.98 2.53 3.501(2) 170
