# Supplementary material for: 1β,15α-Dihy­droxy-16α,17-ep­oxy­pregn-4-ene-3,20-dione
Source: Acta Crystallogr Sect E Struct Rep Online. 2013 Feb 28;69(Pt 3):o447. doi: 10.1107/S1600536813005023 (PMC3588417; doi:10.1107/S1600536813005023)
Supplement: Supplementary file 2 [file e-69-0o447-Isup2.hkl]

# 
# h,k,l, Fc-squared, Fo-squared, sigma(Fo-squared) and status flag 
# 
data_I
_shelx_title ' m110520f1 in P2(1)2(1)2(1)' 
_shelx_refln_list_code          4 
_shelx_F_calc_maximum      204.50 
_exptl_crystal_F_000       776.00 
_reflns_d_resolution_high  0.7605 
 
loop_ 
 _symmetry_equiv_pos_as_xyz 
 'x, y, z' 
 '-x+1/2, -y, z+1/2' 
 '-x, y+1/2, -z+1/2' 
 'x+1/2, -y+1/2, -z' 
 
_cell_length_a     7.6372 
_cell_length_b    13.7067 
_cell_length_c    17.0832 
_cell_angle_alpha  90.000 
_cell_angle_beta   90.000 
_cell_angle_gamma  90.000 
 
_shelx_F_squared_multiplier     1.000 
 
loop_ 
 _refln_index_h 
 _refln_index_k 
 _refln_index_l 
 _refln_F_squared_calc 
 _refln_F_squared_meas 
 _refln_F_squared_sigma 
 _refln_observed_status 
   2   0   0     1111.79     1176.24     12.91 o 
   4   0   0       25.76       48.33      8.61 o 
   6   0   0      187.02      147.44     75.54 o 
   8   0   0       65.38       51.52     42.72 o 
   1   1   0      103.67      101.50      2.81 o 
   2   1   0     3069.53     2955.55     24.04 o 
   3   1   0     3915.76     4009.35     22.92 o 
   4   1   0     1464.97     1427.85     16.14 o 
   5   1   0      586.91      595.27     16.26 o 
   6   1   0       21.25       10.38      8.18 o 
   7   1   0     2175.85     2100.70     39.76 o 
   8   1   0        0.50        2.62      7.94 o 
   9   1   0       62.90       51.28     29.14 o 
   0   2   0    11317.11    10012.36    238.25 o 
   1   2   0     2664.80     2548.06     32.51 o 
   2   2   0        5.23        2.82      2.26 o 
   3   2   0     1253.24     1269.70     16.29 o 
   4   2   0     2015.23     2258.50     27.57 o 
   5   2   0      104.69       94.09     17.00 o 
   6   2   0      409.68      432.92     17.69 o 
   7   2   0       20.00       21.15      8.83 o 
   8   2   0       13.15        5.53      5.41 o 
   9   2   0       84.00       67.95     37.36 o 
   1   3   0        1.05        3.25      1.76 o 
   2   3   0     3651.78     3635.09     36.86 o 
   3   3   0      546.42      626.74     12.77 o 
   4   3   0      348.57      348.03      9.91 o 
   5   3   0      555.84      556.22     17.59 o 
   6   3   0      443.62      449.00     21.56 o 
   7   3   0      248.56      258.04     21.40 o 
   8   3   0       75.36       90.81     32.61 o 
   9   3   0      336.50      401.79     37.83 o 
   0   4   0        9.17        8.06      2.88 o 
   1   4   0      211.69      221.12      5.07 o 
   2   4   0     3169.00     3168.51     45.05 o 
   3   4   0      228.71      213.09      6.90 o 
   4   4   0       10.92       10.41      2.77 o 
   5   4   0      135.63      134.24      6.36 o 
   6   4   0      308.96      332.33     25.08 o 
   7   4   0        0.88        1.39      4.11 o 
   8   4   0        1.09        5.60     12.09 o 
   9   4   0       12.60       17.96     21.32 o 
   1   5   0        8.27        8.49      1.81 o 
   2   5   0     2193.65     2276.78     43.19 o 
   3   5   0      205.44      213.02      5.52 o 
   4   5   0        5.89        7.17      2.17 o 
   5   5   0       31.47       27.71      5.88 o 
   6   5   0      266.05      295.88     11.47 o 
   7   5   0      119.22      110.72     26.38 o 
   8   5   0       59.04       67.69     22.35 o 
   9   5   0      129.77       19.82     63.35 o 
   0   6   0     1400.68     1498.35     22.18 o 
   1   6   0      265.54      188.78     32.26 o 
   2   6   0       21.25       17.95      3.50 o 
   3   6   0        3.60        6.87      2.54 o 
   4   6   0      136.48      140.28      8.67 o 
   5   6   0      238.83      242.20     14.75 o 
   6   6   0       87.76       72.86     16.02 o 
   7   6   0        0.23        6.18      4.71 o 
   8   6   0       16.65       27.91      9.01 o 
   9   6   0       59.22       52.19     22.23 o 
   1   7   0      662.98      680.55     13.18 o 
   2   7   0     1486.80     1455.00    123.72 o 
   3   7   0        5.46        6.40      2.56 o 
   4   7   0      751.73      679.48     76.86 o 
   5   7   0       78.39       58.14     10.13 o 
   6   7   0       36.41       29.70      7.76 o 
   7   7   0       40.83       44.65     12.31 o 
   8   7   0       24.90       28.16      9.94 o 
   9   7   0       21.47       21.71     12.92 o 
   0   8   0       60.18       65.32     18.04 o 
   1   8   0       47.85       61.02     10.53 o 
   2   8   0      385.59      387.03     10.78 o 
   3   8   0       91.63       93.39      8.11 o 
   4   8   0      101.37      120.46      8.15 o 
   5   8   0      422.12      340.45     40.65 o 
   6   8   0      132.98       54.05     20.99 o 
   7   8   0       94.10      115.55     35.59 o 
   8   8   0        9.19       11.62     10.60 o 
   1   9   0       12.02       14.72      4.52 o 
   2   9   0      184.68      196.07     11.64 o 
   3   9   0        0.01        2.25      2.95 o 
   4   9   0       12.82        6.89      4.33 o 
   5   9   0      115.84      114.05      8.93 o 
   6   9   0        0.76       13.97      6.16 o 
   7   9   0       10.92       10.13     10.24 o 
   8   9   0      102.00       15.25     37.44 o 
   0  10   0      756.17      796.70     37.35 o 
   1  10   0      110.84      130.86     21.01 o 
   2  10   0     3082.85     3196.07     71.82 o 
   3  10   0      103.71      101.18     11.33 o 
   4  10   0       59.60       71.13     12.26 o 
   5  10   0       51.32       55.45     16.84 o 
   6  10   0       12.53        9.58      6.02 o 
   7  10   0        9.72       22.59     15.25 o 
   8  10   0        0.02       11.04     10.13 o 
   1  11   0       37.92       35.05      8.64 o 
   2  11   0      122.66      140.08     13.71 o 
   3  11   0       22.82       23.59      6.41 o 
   4  11   0       38.82       43.34      8.26 o 
   5  11   0      113.81      109.52     14.44 o 
   6  11   0        1.25        4.82     12.53 o 
   7  11   0        7.93       20.94     14.95 o 
   0  12   0       69.10       81.77     22.30 o 
   1  12   0       36.18       32.90      7.84 o 
   2  12   0     1179.86     1080.97     29.07 o 
   3  12   0      162.93       84.12     35.81 o 
   4  12   0      163.33      153.31     16.87 o 
   5  12   0       11.81       14.23      8.25 o 
   6  12   0       58.33       59.99     24.44 o 
   7  12   0      344.48      403.72     48.11 o 
   1  13   0      246.95      121.81     65.02 o 
   2  13   0       28.54       24.42      7.78 o 
   3  13   0       29.34       32.80      6.66 o 
   4  13   0       34.37       21.55      8.77 o 
   5  13   0        1.20        9.65     10.49 o 
   6  13   0       57.29       19.33     22.67 o 
   0  14   0       78.04       67.96     27.12 o 
   1  14   0       72.89       87.72     18.92 o 
   2  14   0       82.71       39.31     20.87 o 
   3  14   0      100.51      110.93     22.05 o 
   4  14   0       21.95       23.48     10.81 o 
   5  14   0       21.82       43.24     23.41 o 
   6  14   0       20.31       35.60     18.17 o 
   1  15   0       20.16       20.63      8.42 o 
   2  15   0        5.25        8.71      3.98 o 
   3  15   0        5.93        6.62      6.64 o 
   4  15   0      109.37      126.05     50.12 o 
   5  15   0      125.10      124.02     59.37 o 
   0  16   0        9.94       11.69      6.84 o 
   1  16   0       66.41       68.34     17.80 o 
   2  16   0       13.76       21.32      7.23 o 
   3  16   0       29.60       17.89      9.97 o 
   4  16   0        0.40        9.74     13.73 o 
   1  17   0       69.58       59.77     22.67 o 
   2  17   0       12.83        7.45      5.43 o 
   3  17   0        8.09       11.15     13.57 o 
   0  18   0      270.01      334.61     22.56 o 
   1   0   1     6141.10     5628.86     59.48 o 
   2   0   1     1329.93     1179.51     10.83 o 
   3   0   1      814.89      810.12      9.85 o 
   4   0   1     3436.31     3582.60     30.85 o 
   5   0   1      323.28      307.38     11.23 o 
   6   0   1       48.48       62.89     16.36 o 
   7   0   1       90.83       76.29     23.80 o 
   8   0   1       21.57       23.99      6.45 o 
  -9   1   1       55.51       37.01     27.23 o 
  -8   1   1       24.79       30.10     10.66 o 
  -7   1   1       60.60       52.38     18.64 o 
  -6   1   1       47.99       58.00     19.68 o 
  -5   1   1      150.39      136.76     10.33 o 
  -4   1   1       97.40       97.36     11.09 o 
  -3   1   1      904.03      900.61      9.40 o 
  -2   1   1      197.52      195.99      4.70 o 
  -1   1   1     1294.05     1229.55     19.23 o 
   0   1   1     1743.26     1566.70     25.15 o 
   1   1   1     1292.86     1230.33     15.59 o 
   2   1   1      197.68      194.49      4.49 o 
   3   1   1      902.27      873.13      8.80 o 
   4   1   1       97.71       91.60      8.40 o 
   5   1   1      150.12      154.51     14.57 o 
   6   1   1       47.88       47.68     14.15 o 
   7   1   1       60.25       48.09     13.76 o 
   8   1   1       24.73       40.64     19.21 o 
   9   1   1       56.04       27.35     19.24 o 
  -9   2   1       99.07       69.44     42.76 o 
  -8   2   1        0.56        4.79      4.17 o 
  -7   2   1       21.83       17.42      6.81 o 
  -6   2   1     1849.41     1819.03     65.08 o 
  -5   2   1      342.71      333.50     10.36 o 
  -4   2   1     2667.93     2926.62     37.90 o 
  -3   2   1     2754.27     2963.66     23.32 o 
  -2   2   1      621.73      609.52     10.67 o 
  -1   2   1      296.05      298.91      4.99 o 
   0   2   1     1275.36     1120.79     25.51 o 
   1   2   1      296.04      289.51      4.87 o 
   2   2   1      622.44      586.67      8.71 o 
   3   2   1     2750.29     2929.69     33.64 o 
   4   2   1     2667.19     2904.04     50.73 o 
   5   2   1      342.95      337.76     10.03 o 
   6   2   1     1849.40     1866.23     56.86 o 
   7   2   1       21.63       20.84     10.03 o 
   8   2   1        0.56       14.27     11.53 o 
   9   2   1       99.36       92.20     49.60 o 
  -9   3   1       42.89       27.46     31.14 o 
  -8   3   1       43.45       35.56     12.65 o 
  -7   3   1       24.19       12.35      6.68 o 
  -6   3   1     1213.26     1199.20     31.07 o 
  -5   3   1      276.68      271.90      8.96 o 
  -4   3   1      471.42      473.26     12.70 o 
  -3   3   1      315.99      352.02      8.78 o 
  -2   3   1      612.22      592.21     11.61 o 
  -1   3   1     5191.56     4908.82     95.51 o 
   0   3   1      689.51      623.48     10.55 o 
   1   3   1     5190.14     4954.53     66.52 o 
   2   3   1      612.64      619.45      9.47 o 
   3   3   1      315.72      337.02      7.78 o 
   4   3   1      470.53      454.96     11.05 o 
   5   3   1      277.28      251.15      9.70 o 
   6   3   1     1213.65     1251.29     46.48 o 
   7   3   1       24.22       14.11      7.33 o 
   8   3   1       43.49       38.81     11.88 o 
   9   3   1       43.01       50.14     27.89 o 
  -9   4   1        4.54       11.26     10.14 o 
  -8   4   1      196.43      182.69     18.75 o 
  -7   4   1       10.72       13.71      6.09 o 
  -6   4   1      872.22      856.90     23.01 o 
  -5   4   1       88.83       84.54      6.31 o 
  -4   4   1      539.94      545.38     13.14 o 
  -3   4   1      238.84      249.71      5.89 o 
  -2   4   1     5890.28     6140.03     50.39 o 
  -1   4   1      237.13      248.75     11.94 o 
   0   4   1       46.06       49.36      7.65 o 
   1   4   1      237.55      247.32      6.10 o 
   2   4   1     5888.86     6230.68     66.39 o 
   3   4   1      238.99      240.47      5.92 o 
   4   4   1      539.46      533.82     11.40 o 
   5   4   1       88.46       79.29     14.57 o 
   6   4   1      872.12      866.73     34.46 o 
   7   4   1       10.71       14.37      8.26 o 
   8   4   1      195.93      184.86     65.83 o 
   9   4   1        4.54        5.02      8.98 o 
  -9   5   1       43.53       48.10     20.14 o 
  -8   5   1       97.10       96.64     33.27 o 
  -7   5   1       74.63       80.41     19.29 o 
  -6   5   1      380.92      399.90     17.86 o 
  -5   5   1      216.43      223.85      8.30 o 
  -4   5   1      505.47      520.18     11.88 o 
  -3   5   1      260.49      278.97      9.59 o 
  -2   5   1      707.67      690.68     15.27 o 
  -1   5   1      439.80      425.25      7.69 o 
   0   5   1      489.70      414.28     32.31 o 
   1   5   1      439.88      424.03      8.96 o 
   2   5   1      708.16      692.89     14.07 o 
   3   5   1      261.16      278.83      7.44 o 
   4   5   1      506.61      510.24     11.26 o 
   5   5   1      216.68      213.51      8.01 o 
   6   5   1      381.31      394.59     26.22 o 
   7   5   1       74.76       72.88     16.64 o 
   8   5   1       97.14      103.21     35.10 o 
   9   5   1       43.90       55.52     24.78 o 
  -9   6   1       12.61       21.45     10.23 o 
  -8   6   1        2.20       -0.34      6.35 o 
  -7   6   1      171.20      161.07     18.56 o 
  -6   6   1       64.98       67.75     14.81 o 
  -5   6   1      324.29      317.18     15.85 o 
  -4   6   1      176.20      176.92     11.06 o 
  -3   6   1      396.66      375.86     34.97 o 
  -2   6   1      606.03      657.87     13.58 o 
  -1   6   1     2537.43     2655.52     41.15 o 
   0   6   1     2670.53     2759.61     52.44 o 
   1   6   1     2537.54     2662.49     34.13 o 
   2   6   1      605.97      637.83     13.58 o 
   3   6   1      397.09      375.55     29.04 o 
   4   6   1      176.02      174.92      9.94 o 
   5   6   1      324.83      329.74     12.80 o 
   6   6   1       64.89       63.24     16.06 o 
   7   6   1      171.40      175.57     33.47 o 
   8   6   1        2.16        5.36      7.44 o 
   9   6   1       12.58       19.59     14.57 o 
  -9   7   1       66.99       69.56     42.38 o 
  -8   7   1      286.24      307.35    102.15 o 
  -7   7   1       40.76       49.45     15.84 o 
  -6   7   1      153.94      135.24     25.69 o 
  -5   7   1      471.83      476.58     17.22 o 
  -4   7   1        0.50        4.53      2.59 o 
  -3   7   1      127.48      136.35      9.76 o 
  -2   7   1        2.78        5.07      2.40 o 
  -1   7   1     2003.44     2026.59     24.82 o 
   0   7   1        3.78        3.72      3.08 o 
   1   7   1     2003.21     2004.53     33.93 o 
   2   7   1        2.81        3.08      1.76 o 
   3   7   1      127.56      131.45      6.36 o 
   4   7   1        0.52        1.11      1.86 o 
   5   7   1      471.36      447.84      8.51 o 
   6   7   1      154.15      164.84     10.71 o 
   7   7   1       40.40       51.11     17.13 o 
   8   7   1      286.36      331.24     31.92 o 
   9   7   1       66.77       59.67     31.32 o 
  -8   8   1        3.35        9.30     10.52 o 
  -7   8   1       77.09       82.37     20.30 o 
  -6   8   1     1079.35     1114.52     24.65 o 
  -5   8   1     1809.60     1734.08     40.90 o 
  -4   8   1     1216.39     1200.71     30.74 o 
  -3   8   1       26.09       17.98      5.95 o 
  -2   8   1     1161.75     1090.03     20.65 o 
  -1   8   1       23.58       22.03      3.94 o 
   0   8   1      178.54      174.08     10.22 o 
   1   8   1       23.67       22.88      5.45 o 
   2   8   1     1162.74     1127.58     26.20 o 
   3   8   1       26.03       28.76      5.78 o 
   4   8   1     1218.56     1168.33     33.02 o 
   5   8   1     1808.79     1698.29     38.70 o 
   6   8   1     1079.56     1029.17     47.78 o 
   7   8   1       77.38      100.85     39.59 o 
   8   8   1        3.34       10.95      7.39 o 
  -8   9   1      266.07      327.37     84.05 o 
  -7   9   1       46.06       79.33     31.41 o 
  -6   9   1        9.60        8.71      5.35 o 
  -5   9   1       60.38       65.93     11.69 o 
  -4   9   1      111.75      100.04      7.52 o 
  -3   9   1      239.37      206.33     16.02 o 
  -2   9   1      726.40      745.97     26.74 o 
  -1   9   1      963.73      995.37     31.91 o 
   0   9   1       43.15       52.43      9.73 o 
   1   9   1      964.56      983.47     35.96 o 
   2   9   1      728.34      763.04     27.43 o 
   3   9   1      239.32      210.31     40.44 o 
   4   9   1      111.61      113.23     10.35 o 
   5   9   1       60.58       38.94     12.45 o 
   6   9   1        9.52       13.84      6.51 o 
   7   9   1       46.03       67.52     23.63 o 
   8   9   1      265.76      265.98     84.20 o 
  -8  10   1      172.72      163.71     48.78 o 
  -7  10   1        6.25        6.47     12.91 o 
  -6  10   1       64.09       64.20     21.36 o 
  -5  10   1       86.28       74.60     16.26 o 
  -4  10   1       95.40       96.08     10.37 o 
  -3  10   1      124.17      133.92     16.66 o 
  -2  10   1       14.28        9.58      3.83 o 
  -1  10   1      457.11      276.32    105.82 o 
   0  10   1      164.04      185.50     29.67 o 
   1  10   1      458.09      415.61     19.63 o 
   2  10   1       14.29       14.36      4.54 o 
   3  10   1      124.18      137.90     11.57 o 
   4  10   1       95.38       95.92      8.82 o 
   5  10   1       86.10       82.97     19.26 o 
   6  10   1       64.06       87.79     27.86 o 
   7  10   1        6.20       10.53     12.32 o 
   8  10   1      172.87      151.04     81.45 o 
  -7  11   1       84.59       95.55     33.13 o 
  -6  11   1      152.06      144.41     43.75 o 
  -5  11   1       46.32       43.78     10.69 o 
  -4  11   1      183.18      212.79     12.79 o 
  -3  11   1      662.34      597.66     19.68 o 
  -2  11   1      922.15      939.95     28.94 o 
  -1  11   1      327.33      309.70     19.31 o 
   0  11   1      384.56      386.92     19.51 o 
   1  11   1      327.10      312.66     17.67 o 
   2  11   1      920.16      975.58     29.71 o 
   3  11   1      660.81      624.84     18.82 o 
   4  11   1      182.72      189.42     12.51 o 
   5  11   1       45.98       41.76     11.00 o 
   6  11   1      152.11       22.16     57.95 o 
   7  11   1       84.48       13.00     44.54 o 
  -7  12   1       42.84       44.95     32.69 o 
  -6  12   1       26.64       28.09     14.22 o 
  -5  12   1       62.92       58.21     22.33 o 
  -4  12   1       10.17       14.26      5.36 o 
  -3  12   1      125.00      125.15     22.83 o 
  -2  12   1     1008.17      993.48     27.94 o 
  -1  12   1      973.97      963.33     27.64 o 
   0  12   1       24.21       39.67      8.30 o 
   1  12   1      974.20     1011.01     31.75 o 
   2  12   1     1009.24      969.86     26.92 o 
   3  12   1      125.20      117.31     12.73 o 
   4  12   1       10.12        7.78      3.82 o 
   5  12   1       62.96       93.38     29.92 o 
   6  12   1       26.79       35.47     24.14 o 
   7  12   1       42.84       55.37     26.98 o 
  -6  13   1        1.67       16.39     12.67 o 
  -5  13   1       24.14       31.94     10.72 o 
  -4  13   1      148.20      163.45     31.99 o 
  -3  13   1      236.00      227.50     14.57 o 
  -2  13   1       70.32       64.10     12.77 o 
  -1  13   1      134.26       66.89     45.12 o 
   0  13   1      427.93      439.62     22.83 o 
   1  13   1      134.21      138.07     21.36 o 
   2  13   1       70.70       62.96     12.89 o 
   3  13   1      235.78      231.05     29.27 o 
   4  13   1      148.45      149.45     16.63 o 
   5  13   1       24.12       29.48     13.99 o 
   6  13   1        1.62        6.02     10.68 o 
  -6  14   1        1.19        0.66     14.14 o 
  -5  14   1        7.78       10.48     14.43 o 
  -4  14   1      130.05       32.69     45.62 o 
  -3  14   1       38.59       44.11     11.33 o 
  -2  14   1       34.62       34.82      8.39 o 
  -1  14   1        7.26        9.58      4.48 o 
   0  14   1       15.57       11.57      5.59 o 
   1  14   1        7.26        8.60      3.69 o 
   2  14   1       34.68       32.63      8.75 o 
   3  14   1       38.59       51.32     14.34 o 
   4  14   1      130.51      131.22     38.62 o 
   5  14   1        7.85        4.55     11.61 o 
   6  14   1        1.18        8.68     13.36 o 
  -5  15   1      122.58      156.97     72.14 o 
  -4  15   1       29.46       25.73     13.57 o 
  -3  15   1      193.32      199.68     47.45 o 
  -2  15   1       22.77       18.87      7.62 o 
  -1  15   1       53.34       58.77     15.95 o 
   0  15   1       75.81       90.16     18.67 o 
   1  15   1       53.16       24.38     13.92 o 
   2  15   1       22.79       17.72      6.48 o 
   3  15   1      193.72      175.91     18.81 o 
   4  15   1       29.50       31.95     20.72 o 
   5  15   1      122.25      124.99     45.95 o 
  -4  16   1       44.35       53.56     32.18 o 
  -3  16   1       27.86       28.81     18.17 o 
  -2  16   1       22.36       22.24      6.17 o 
  -1  16   1        2.24        7.01      5.87 o 
   0  16   1       16.84       15.29      5.15 o 
   1  16   1        2.31        5.20      5.43 o 
   2  16   1       22.55       22.38      8.55 o 
   3  16   1       27.92       30.01     14.77 o 
   4  16   1       44.36       52.16     28.86 o 
  -3  17   1       71.48       72.10     29.48 o 
  -2  17   1        8.45        9.46      5.34 o 
  -1  17   1       28.76       31.45      8.18 o 
   0  17   1       59.50       24.42     14.05 o 
   1  17   1       28.78       34.75     11.57 o 
   2  17   1        8.59        5.75      6.45 o 
   3  17   1       71.48       16.77     22.06 o 
   0   0   2     3505.74     3251.95    107.72 o 
   1   0   2    22728.03    19367.01    101.23 o 
   2   0   2        2.50        5.40      1.87 o 
   3   0   2      179.77      161.01      4.98 o 
   4   0   2      612.08      666.52     12.95 o 
   5   0   2      266.01      267.60      8.86 o 
   6   0   2       32.78       34.95     11.20 o 
   7   0   2      531.47      521.62     21.61 o 
   8   0   2        4.35        5.69      4.61 o 
   9   0   2      284.61      280.87     28.05 o 
  -9   1   2       57.54       47.65     24.78 o 
  -8   1   2        5.85        6.27      5.91 o 
  -7   1   2      529.92      517.69     20.33 o 
  -6   1   2      471.86      442.16     16.47 o 
  -5   1   2       36.47       48.31      8.08 o 
  -4   1   2     1215.72     1251.84     16.13 o 
  -3   1   2     1489.64     1493.10     12.54 o 
  -2   1   2      783.18      772.27     12.56 o 
  -1   1   2     2923.13     2768.75     24.04 o 
   0   1   2     1035.04      935.84     12.59 o 
   1   1   2     2925.29     2765.00     74.82 o 
   2   1   2      780.47      767.04      9.63 o 
   3   1   2     1488.93     1503.25     15.20 o 
   4   1   2     1216.11     1210.78     21.58 o 
   5   1   2       36.77       44.35      8.88 o 
   6   1   2      471.93      427.60     17.55 o 
   7   1   2      530.03      519.80     20.33 o 
   8   1   2        5.96        9.47      6.62 o 
  -9   2   2       11.71       16.74     10.66 o 
  -8   2   2        5.13        7.53      4.01 o 
  -7   2   2      570.19      530.12     22.75 o 
  -6   2   2      627.78      584.08     17.42 o 
  -5   2   2      171.95      162.04      8.96 o 
  -4   2   2      348.46      381.85     12.19 o 
  -3   2   2      260.97      278.28      7.66 o 
  -2   2   2      109.79      111.98      3.31 o 
  -1   2   2      481.13      457.72      7.48 o 
   0   2   2      652.64      591.50      9.13 o 
   1   2   2      481.70      456.83      7.21 o 
   2   2   2      109.86      106.61      3.18 o 
   3   2   2      260.45      258.21      6.60 o 
   4   2   2      348.98      384.48      9.70 o 
   5   2   2      171.63      178.02     10.38 o 
   6   2   2      628.36      615.17     28.76 o 
   7   2   2      571.09      544.19     20.75 o 
   8   2   2        5.17       13.64      7.87 o 
   9   2   2       11.86        7.35      9.78 o 
  -9   3   2       25.82       20.19     13.61 o 
  -8   3   2       24.51       15.96      8.04 o 
  -7   3   2       79.72       76.06      9.08 o 
  -6   3   2      369.87      343.44     10.73 o 
  -5   3   2       33.67       49.39      9.89 o 
  -4   3   2     1060.11     1086.18     17.91 o 
  -3   3   2      146.23      157.69      5.69 o 
  -2   3   2     2525.77     2585.80     54.34 o 
  -1   3   2     2055.43     1941.90     19.56 o 
   0   3   2      413.66      440.50      7.16 o 
   1   3   2     2054.45     1903.24     12.59 o 
   2   3   2     2524.25     2689.33     31.34 o 
   3   3   2      146.86      160.04      5.13 o 
   4   3   2     1060.64     1036.30     14.93 o 
   5   3   2       33.81       42.30      7.73 o 
   6   3   2      369.57      356.50     14.96 o 
   7   3   2       79.13       74.69     26.26 o 
   8   3   2       24.71       25.91     11.12 o 
   9   3   2       26.02       24.51     13.03 o 
  -9   4   2        3.17       11.58     10.84 o 
  -8   4   2       33.47       48.72     16.30 o 
  -7   4   2       76.35       61.21      7.64 o 
  -6   4   2      377.67      329.96      9.41 o 
  -5   4   2      394.61      412.50     13.03 o 
  -4   4   2      255.65      264.23      5.73 o 
  -3   4   2     1444.83     1591.84     29.06 o 
  -2   4   2     2372.86     2392.60     36.38 o 
  -1   4   2      404.10      352.41     20.28 o 
   0   4   2       81.16       74.02      4.20 o 
   1   4   2      404.45      367.74      9.73 o 
   2   4   2     2374.34     2466.82     21.05 o 
   3   4   2     1443.02     1563.07     18.93 o 
   4   4   2      255.44      264.77      5.78 o 
   5   4   2      393.86      380.95     12.69 o 
   6   4   2      377.25      334.94     29.11 o 
   7   4   2       76.43       65.76     20.74 o 
   8   4   2       33.57       39.63     15.39 o 
   9   4   2        3.14        6.08      7.34 o 
  -9   5   2       19.18       16.13     11.45 o 
  -8   5   2      119.16      138.53     58.46 o 
  -7   5   2       92.56       88.48     20.75 o 
  -6   5   2      330.95      321.72     18.59 o 
  -5   5   2      112.95      100.09      7.19 o 
  -4   5   2      141.42      141.15      8.37 o 
  -3   5   2      430.55      456.58     12.77 o 
  -2   5   2      383.37      356.14      9.37 o 
  -1   5   2     1099.43     1115.37     19.55 o 
   0   5   2      947.90      934.56     10.22 o 
   1   5   2     1099.89     1126.00     12.22 o 
   2   5   2      383.85      333.19     26.94 o 
   3   5   2      430.03      468.98     10.73 o 
   4   5   2      141.37      147.59      5.66 o 
   5   5   2      113.34      100.87      8.26 o 
   6   5   2      330.24      323.70     11.13 o 
   7   5   2       92.94      106.42     11.97 o 
   8   5   2      119.35      132.05     36.49 o 
   9   5   2       19.25       15.35      8.91 o 
  -9   6   2       33.58       43.86     20.85 o 
  -8   6   2      133.53      140.70     45.05 o 
  -7   6   2       12.28       19.29      8.06 o 
  -6   6   2       69.75       73.41     16.69 o 
  -5   6   2      212.62      218.78     12.01 o 
  -4   6   2      357.64      335.85      8.77 o 
  -3   6   2      188.36      171.93     10.70 o 
  -2   6   2      309.47      325.07      9.89 o 
  -1   6   2     2299.96     2453.09     37.41 o 
   0   6   2     5092.22     5288.79    102.85 o 
   1   6   2     2302.42     2448.06     63.38 o 
   2   6   2      309.04      313.93      8.76 o 
   3   6   2      188.96      187.57      4.92 o 
   4   6   2      357.79      351.41     12.78 o 
   5   6   2      211.68      208.13     11.88 o 
   6   6   2       69.68       50.59     13.68 o 
   7   6   2       12.29       24.00      8.49 o 
   8   6   2      133.77      157.42     43.48 o 
   9   6   2       33.74       25.78     18.08 o 
  -9   7   2       55.28       40.88     28.60 o 
  -8   7   2       20.09       13.30     10.25 o 
  -7   7   2        3.42        9.89      5.39 o 
  -6   7   2      498.82      521.40     18.09 o 
  -5   7   2       69.75       65.89      9.17 o 
  -4   7   2      403.75      383.64      9.85 o 
  -3   7   2      130.42      122.76      7.96 o 
  -2   7   2       16.59       21.96      3.66 o 
  -1   7   2      556.80      591.50     14.55 o 
   0   7   2        1.23        8.28      2.24 o 
   1   7   2      556.84      558.28     18.49 o 
   2   7   2       16.68       21.28      4.44 o 
   3   7   2      129.96      121.56      7.65 o 
   4   7   2      403.64      368.20     12.42 o 
   5   7   2       69.44       55.73     12.28 o 
   6   7   2      498.01      478.91     16.92 o 
   7   7   2        3.40       14.70      7.99 o 
   8   7   2       20.14       42.22     22.60 o 
   9   7   2       55.48       52.34     17.53 o 
  -8   8   2       48.95       62.35     31.57 o 
  -7   8   2      155.45      183.73     32.08 o 
  -6   8   2       48.99       47.37     10.16 o 
  -5   8   2      509.27      483.59     24.31 o 
  -4   8   2     1127.15     1200.64     46.49 o 
  -3   8   2       91.57       92.37      8.46 o 
  -2   8   2      194.14      186.30     11.50 o 
  -1   8   2      572.57      579.91     13.17 o 
   0   8   2       75.63       96.16     20.80 o 
   1   8   2      573.13      585.19     24.34 o 
   2   8   2      194.04      196.23     12.82 o 
   3   8   2       91.75      103.43      8.44 o 
   4   8   2     1124.14     1186.86     32.71 o 
   5   8   2      508.62      495.14     20.27 o 
   6   8   2       48.83       39.25     10.80 o 
   7   8   2      155.54      139.22     45.88 o 
   8   8   2       49.22       62.51     30.99 o 
  -8   9   2       16.11       16.75     16.65 o 
  -7   9   2      141.53      148.53     42.43 o 
  -6   9   2        7.37       10.01      4.97 o 
  -5   9   2      907.12      871.83     24.74 o 
  -4   9   2      252.92      243.43      9.78 o 
  -3   9   2      163.60      156.16     13.25 o 
  -2   9   2      819.66      685.56     88.88 o 
  -1   9   2      147.21      151.58     22.99 o 
   0   9   2     2359.35     2504.20     64.09 o 
   1   9   2      147.04      113.91     12.34 o 
   2   9   2      819.80      657.16    146.77 o 
   3   9   2      163.91      159.10      8.85 o 
   4   9   2      253.47      260.28     11.38 o 
   5   9   2      908.04      856.14     16.59 o 
   6   9   2        7.39        6.73      8.73 o 
   7   9   2      141.56      151.59     61.53 o 
   8   9   2       16.05       19.34     10.94 o 
  -8  10   2      315.75      382.84     42.75 o 
  -7  10   2      208.55       52.02    103.63 o 
  -6  10   2       15.07       17.63      6.99 o 
  -5  10   2      371.90      387.20     14.20 o 
  -4  10   2       10.87       15.01      4.59 o 
  -3  10   2      370.91      363.33     16.79 o 
  -2  10   2     1874.96     1940.09     52.97 o 
  -1  10   2     1377.33     1424.96     37.48 o 
   0  10   2       43.25       52.70     10.16 o 
   1  10   2     1376.49     1362.05     39.90 o 
   2  10   2     1875.89     1971.94     52.30 o 
   3  10   2      370.30      344.44     14.84 o 
   4  10   2       10.90       12.38      3.90 o 
   5  10   2      372.18      356.36     18.38 o 
   6  10   2       15.00       10.76     18.35 o 
   7  10   2      208.64      215.71     85.42 o 
   8  10   2      316.57      395.07    101.52 o 
  -7  11   2      148.26      161.77     77.87 o 
  -6  11   2      134.80      128.33     40.86 o 
  -5  11   2      285.01      282.66     16.56 o 
  -4  11   2      160.51      158.33     22.97 o 
  -3  11   2      415.50      370.93     18.40 o 
  -2  11   2       79.56       87.45     14.59 o 
  -1  11   2     2684.33     2854.41     42.07 o 
   0  11   2       15.55       15.68      5.67 o 
   1  11   2     2686.84     2905.07     94.35 o 
   2  11   2       79.52       50.84     17.44 o 
   3  11   2      415.43      375.15     15.14 o 
   4  11   2      160.65      165.53     27.76 o 
   5  11   2      284.96      303.90     81.57 o 
   6  11   2      135.01      147.05     42.05 o 
   7  11   2      148.11      135.16     51.19 o 
  -7  12   2       29.93       27.61     19.71 o 
  -6  12   2       96.30       92.04     40.26 o 
  -5  12   2       14.38       15.58      6.81 o 
  -4  12   2       51.84       45.44     12.00 o 
  -3  12   2      133.30      139.40     20.29 o 
  -2  12   2       46.77       43.91     10.27 o 
  -1  12   2      619.95      331.40    159.72 o 
   0  12   2      547.92      517.17     24.71 o 
   1  12   2      618.63      592.02     22.66 o 
   2  12   2       46.82       39.04      9.17 o 
   3  12   2      133.04      102.85     19.89 o 
   4  12   2       51.74       44.43     12.60 o 
   5  12   2       14.47       18.77     13.00 o 
   6  12   2       95.98      101.46     35.97 o 
   7  12   2       30.02       29.49     18.78 o 
  -6  13   2       40.58       41.49     21.47 o 
  -5  13   2       31.96       24.74      8.34 o 
  -4  13   2      107.56      120.30     30.47 o 
  -3  13   2       46.30       52.36     13.10 o 
  -2  13   2       89.04      104.12     19.70 o 
  -1  13   2      628.62      638.93     17.94 o 
   0  13   2      599.07      613.23     86.81 o 
   1  13   2      628.77      610.14     19.86 o 
   2  13   2       88.32      102.83     12.80 o 
   3  13   2       46.42       28.03     10.75 o 
   4  13   2      107.62      110.76     36.94 o 
   5  13   2       32.19       29.49     18.82 o 
   6  13   2       40.76       48.23     19.48 o 
  -6  14   2       24.01       13.73     13.44 o 
  -5  14   2       14.49        9.30     15.61 o 
  -4  14   2      157.09      152.95     36.88 o 
  -3  14   2       34.51       34.14      8.56 o 
  -2  14   2       81.52       70.97     14.69 o 
  -1  14   2       39.15       30.77      8.83 o 
   0  14   2       24.70       22.40      7.68 o 
   1  14   2       39.10       33.35      9.49 o 
   2  14   2       81.47       18.58     20.46 o 
   3  14   2       34.37       27.32      8.42 o 
   4  14   2      156.41      140.00     52.40 o 
   5  14   2       14.61       19.82     13.31 o 
   6  14   2       24.05       25.61     20.34 o 
  -5  15   2       70.52       59.35     36.98 o 
  -4  15   2       87.52       86.18     28.29 o 
  -3  15   2      164.84       50.09     47.75 o 
  -2  15   2      105.68      113.67     18.98 o 
  -1  15   2      180.90      140.47     33.28 o 
   0  15   2       70.44       84.88     18.03 o 
   1  15   2      181.17      158.94     18.06 o 
   2  15   2      105.52       90.95     24.97 o 
   3  15   2      165.12       27.02     99.87 o 
   4  15   2       87.29       67.26     26.16 o 
   5  15   2       70.40       20.66     41.64 o 
  -4  16   2       14.20       13.55     11.45 o 
  -3  16   2       68.82       53.97     24.53 o 
  -2  16   2       43.53       27.01      9.13 o 
  -1  16   2       68.04       68.34     17.66 o 
   0  16   2       87.87       40.29     22.52 o 
   1  16   2       68.10      120.39     26.14 o 
   2  16   2       43.40       41.01     16.37 o 
   3  16   2       68.96       37.79     17.58 o 
   4  16   2       14.26       12.05      9.85 o 
  -3  17   2       29.48       26.80     12.38 o 
  -2  17   2       90.19       59.67     25.46 o 
  -1  17   2       19.10       19.90      6.61 o 
   0  17   2        0.57        6.16      5.04 o 
   1  17   2       19.11       19.13      8.28 o 
   2  17   2       89.90       78.64     35.47 o 
   3  17   2       29.54        8.67     10.43 o 
   1   0   3       85.88       82.92      2.50 o 
   2   0   3      470.16      465.90      7.97 o 
   3   0   3      233.82      219.85      6.26 o 
   4   0   3      281.87      287.45      8.68 o 
   5   0   3      110.50       99.01      9.50 o 
   6   0   3      201.36      188.66     14.86 o 
   7   0   3      174.22      174.91     15.56 o 
   8   0   3       46.02       47.76     15.89 o 
   9   0   3       54.49       34.85     47.18 o 
  -9   1   3       35.75       62.94     33.88 o 
  -8   1   3      157.66      165.64     26.01 o 
  -7   1   3       81.50       68.21     20.14 o 
  -6   1   3       25.51       26.24      6.64 o 
  -5   1   3      152.67      159.23      9.54 o 
  -4   1   3     1182.77     1262.98     17.57 o 
  -3   1   3      404.57      407.91      8.18 o 
  -2   1   3      299.48      288.77      5.25 o 
  -1   1   3     1288.88     1303.20     16.19 o 
   0   1   3    16980.94    15193.84    202.43 o 
   1   1   3     1288.75     1311.89     10.42 o 
   2   1   3      299.62      279.84      6.40 o 
   3   1   3      405.31      407.57      9.45 o 
   4   1   3     1181.81     1236.41     28.79 o 
   5   1   3      152.55      160.16     11.13 o 
   6   1   3       25.59       29.05      8.06 o 
   7   1   3       81.61       69.58     19.23 o 
   8   1   3      157.50      133.54     41.24 o 
   9   1   3       35.75       31.76     19.48 o 
  -9   2   3       43.82       36.08     25.16 o 
  -8   2   3      159.55      168.05     27.15 o 
  -7   2   3      324.32      300.10     15.24 o 
  -6   2   3      407.43      389.67     13.05 o 
  -5   2   3      562.32      561.12     18.64 o 
  -4   2   3      714.61      766.55     13.05 o 
  -3   2   3     1554.09     1676.94     23.55 o 
  -2   2   3     3544.52     3576.51     56.00 o 
  -1   2   3     2190.89     2057.89     95.85 o 
   0   2   3      188.05      183.74      8.78 o 
   1   2   3     2192.44     2111.02     22.95 o 
   2   2   3     3546.73     3525.07     25.91 o 
   3   2   3     1557.07     1631.98     32.56 o 
   4   2   3      713.87      740.67     13.51 o 
   5   2   3      562.40      548.70     20.11 o 
   6   2   3      407.72      404.21     23.65 o 
   7   2   3      323.77      291.07     20.13 o 
   8   2   3      159.74      139.24     46.21 o 
   9   2   3       43.67       46.47     29.03 o 
  -9   3   3       20.36       28.64     15.88 o 
  -8   3   3      201.12      193.95     64.25 o 
  -7   3   3      108.60      116.28     10.13 o 
  -6   3   3      631.34      586.40     16.83 o 
  -5   3   3     1087.73     1105.74     30.73 o 
  -4   3   3      314.26      342.60      5.59 o 
  -3   3   3      767.86      788.86     16.21 o 
  -2   3   3     1154.67     1111.05     11.89 o 
  -1   3   3      716.89      649.74     37.00 o 
   0   3   3      121.64      121.49      4.50 o 
   1   3   3      715.88      701.59     10.67 o 
   2   3   3     1153.14     1175.93     18.53 o 
   3   3   3      766.68      790.78     12.42 o 
   4   3   3      314.99      330.21      9.38 o 
   5   3   3     1086.25     1053.38     37.69 o 
   6   3   3      631.09      586.61     30.01 o 
   7   3   3      108.66       97.58     20.53 o 
   8   3   3      201.73      226.57     37.26 o 
   9   3   3       20.18       15.28     11.85 o 
  -9   4   3       13.67        3.79     11.07 o 
  -8   4   3       33.69       37.91     12.64 o 
  -7   4   3      259.74      264.08     17.91 o 
  -6   4   3       78.85       78.03      7.39 o 
  -5   4   3      128.13      126.21      4.28 o 
  -4   4   3      503.13      479.11     14.12 o 
  -3   4   3      115.92      138.17     10.87 o 
  -2   4   3     3641.07     3674.04     32.78 o 
  -1   4   3     2066.91     2063.36     22.70 o 
   0   4   3     3185.76     3059.53     40.20 o 
   1   4   3     2065.67     2072.39     17.43 o 
   2   4   3     3645.39     3738.99     46.25 o 
   3   4   3      116.01      143.34      6.24 o 
   4   4   3      503.91      484.31     12.13 o 
   5   4   3      127.82      119.21     18.56 o 
   6   4   3       79.08       74.88     13.50 o 
   7   4   3      259.02      254.53     44.96 o 
   8   4   3       33.57       46.56     15.74 o 
   9   4   3       13.77        6.01      9.04 o 
  -9   5   3       55.19       36.50     15.09 o 
  -8   5   3       96.56       94.81     36.54 o 
  -7   5   3       56.91       49.02     12.52 o 
  -6   5   3      529.81      542.80     17.95 o 
  -5   5   3       22.15       25.11      5.08 o 
  -4   5   3      151.37      137.96      8.94 o 
  -3   5   3      226.68      225.41      5.74 o 
  -2   5   3     2480.55     2631.87     48.80 o 
  -1   5   3       19.52       17.80      2.94 o 
   0   5   3     3354.24     3229.39     38.07 o 
   1   5   3       19.41       20.27      2.87 o 
   2   5   3     2481.48     2625.85     26.01 o 
   3   5   3      227.25      222.08      5.68 o 
   4   5   3      151.39      141.95      7.45 o 
   5   5   3       22.24       17.76      4.39 o 
   6   5   3      528.98      535.93     21.54 o 
   7   5   3       56.74       43.51     16.54 o 
   8   5   3       96.47       83.23     36.21 o 
   9   5   3       55.27       47.92     19.62 o 
  -9   6   3       52.04       28.17     18.16 o 
  -8   6   3       81.90      109.02     33.40 o 
  -7   6   3       94.09       98.48     21.70 o 
  -6   6   3       37.31       49.83      9.86 o 
  -5   6   3     1329.84     1105.18    147.53 o 
  -4   6   3       40.80       49.03      5.94 o 
  -3   6   3      319.17      328.47      8.69 o 
  -2   6   3       94.61       97.37      5.14 o 
  -1   6   3     3479.65     3635.73     54.53 o 
   0   6   3      196.52      186.62     13.33 o 
   1   6   3     3475.79     3539.40     50.12 o 
   2   6   3       94.27       85.98      9.86 o 
   3   6   3      319.23      334.75      7.19 o 
   4   6   3       41.00       43.50      4.22 o 
   5   6   3     1328.69     1358.00     35.97 o 
   6   6   3       37.36       43.25      9.99 o 
   7   6   3       93.89       98.46     24.27 o 
   8   6   3       82.52       16.16     60.89 o 
   9   6   3       52.03       36.43     20.59 o 
  -9   7   3       12.09       10.44      8.88 o 
  -8   7   3       26.16       28.71     12.20 o 
  -7   7   3       19.15       18.11      5.80 o 
  -6   7   3       85.97      104.64     18.83 o 
  -5   7   3      707.50      712.87     21.10 o 
  -4   7   3      718.12      697.69     18.68 o 
  -3   7   3       41.29       47.28      7.05 o 
  -2   7   3      294.40      304.56     11.87 o 
  -1   7   3      863.39      856.59     15.42 o 
   0   7   3       73.15       49.66     10.58 o 
   1   7   3      863.37      889.09     21.59 o 
   2   7   3      293.82      297.04      7.10 o 
   3   7   3       41.51       43.43      5.66 o 
   4   7   3      717.66      727.22     22.60 o 
   5   7   3      707.62      699.05     20.57 o 
   6   7   3       86.01       94.42      8.16 o 
   7   7   3       19.22       17.03     10.36 o 
   8   7   3       26.10       22.76      6.16 o 
   9   7   3       12.07       15.30     12.36 o 
  -8   8   3      252.46       42.25    117.65 o 
  -7   8   3        7.80       10.71      6.37 o 
  -6   8   3      261.43      286.91     19.26 o 
  -5   8   3     1650.45     1572.67     38.95 o 
  -4   8   3     1338.12     1306.72     33.47 o 
  -3   8   3      309.08      288.59     10.09 o 
  -2   8   3      332.51      325.90      9.81 o 
  -1   8   3      162.06      161.79      9.00 o 
   0   8   3      885.29      881.51     21.55 o 
   1   8   3      162.01      160.67     13.43 o 
   2   8   3      333.23      308.69     13.57 o 
   3   8   3      308.74      274.67     32.37 o 
   4   8   3     1336.82     1293.89     40.01 o 
   5   8   3     1650.94     1484.32     37.60 o 
   6   8   3      261.84      334.87     77.99 o 
   7   8   3        7.91       18.32     11.83 o 
   8   8   3      252.73      305.33     65.16 o 
  -8   9   3       14.87       25.93     18.33 o 
  -7   9   3       61.36       69.53     18.80 o 
  -6   9   3      154.86       81.24     31.75 o 
  -5   9   3      753.47      724.79     19.59 o 
  -4   9   3       73.40       93.06     16.43 o 
  -3   9   3      232.14      220.28     10.98 o 
  -2   9   3      462.89      484.12     20.81 o 
  -1   9   3      703.06      704.10     25.66 o 
   0   9   3        2.25       10.46      3.46 o 
   1   9   3      703.02      702.83     24.13 o 
   2   9   3      462.09      483.45     15.31 o 
   3   9   3      232.46      236.04      9.00 o 
   4   9   3       73.54       76.56      8.08 o 
   5   9   3      753.47      699.16     43.01 o 
   6   9   3      155.22       36.76     80.72 o 
   7   9   3       61.67       23.34     39.18 o 
   8   9   3       14.85       26.93      8.82 o 
  -8  10   3       42.11       44.28     24.94 o 
  -7  10   3      146.56      173.21     35.99 o 
  -6  10   3      179.08      205.80     20.70 o 
  -5  10   3      123.89      112.40     19.56 o 
  -4  10   3       83.01       91.36     15.19 o 
  -3  10   3      287.06      246.65     20.08 o 
  -2  10   3      136.31       62.21     44.56 o 
  -1  10   3      166.92      187.65     28.12 o 
   0  10   3       65.76       45.28     25.85 o 
   1  10   3      166.30      174.68     15.30 o 
   2  10   3      135.93      134.06     11.40 o 
   3  10   3      286.67      277.23      9.73 o 
   4  10   3       82.94       80.00      9.32 o 
   5  10   3      123.75      132.14     29.31 o 
   6  10   3      178.76       30.69     95.12 o 
   7  10   3      146.43      159.66     62.76 o 
   8  10   3       42.05       43.24     25.06 o 
  -7  11   3       42.19       51.47     25.45 o 
  -6  11   3        0.35        8.38      6.64 o 
  -5  11   3      263.20      285.79     12.50 o 
  -4  11   3       19.64       22.19      6.15 o 
  -3  11   3      359.86      333.61     17.79 o 
  -2  11   3     1024.79      955.99     29.86 o 
  -1  11   3        3.70       12.10      5.03 o 
   0  11   3      163.08      157.44     25.94 o 
   1  11   3        3.61        1.92      4.81 o 
   2  11   3     1024.73      632.42    219.36 o 
   3  11   3      359.56      331.39     16.69 o 
   4  11   3       19.56       17.50      7.03 o 
   5  11   3      262.89      256.86     86.97 o 
   6  11   3        0.35       13.53     11.62 o 
   7  11   3       42.00       42.09     16.24 o 
  -7  12   3      251.20      315.13     41.00 o 
  -6  12   3       23.05       21.73     11.30 o 
  -5  12   3       26.94       45.45     10.63 o 
  -4  12   3        6.30       12.71      4.08 o 
  -3  12   3       22.10       20.80      5.30 o 
  -2  12   3       83.82       87.30     15.44 o 
  -1  12   3      628.18      630.25     22.67 o 
   0  12   3      169.30      192.76     30.23 o 
   1  12   3      627.32      581.22     27.53 o 
   2  12   3       83.89       85.00     15.12 o 
   3  12   3       22.31       19.81      5.15 o 
   4  12   3        6.30        8.23      6.31 o 
   5  12   3       26.90       38.19     25.97 o 
   6  12   3       23.03       25.84     15.04 o 
   7  12   3      251.14      353.44     31.04 o 
  -6  13   3       67.21       68.74     37.12 o 
  -5  13   3       20.43       25.49      8.72 o 
  -4  13   3       21.76       16.99      4.91 o 
  -3  13   3       50.03       48.11      9.76 o 
  -2  13   3      289.93      232.76     16.85 o 
  -1  13   3       14.37       10.03      4.74 o 
   0  13   3        3.98       10.35      4.83 o 
   1  13   3       14.35        9.91      4.15 o 
   2  13   3      289.61      286.94     18.93 o 
   3  13   3       50.00       37.87     10.87 o 
   4  13   3       21.44       29.65     22.49 o 
   5  13   3       20.41       30.86     18.51 o 
   6  13   3       67.25       57.28     39.02 o 
  -6  14   3       13.14       14.51     13.31 o 
  -5  14   3        2.69        4.64      8.07 o 
  -4  14   3       93.87      124.26     24.16 o 
  -3  14   3       68.12       72.71     14.51 o 
  -2  14   3       57.00       49.29     11.77 o 
  -1  14   3       81.33       83.32     16.09 o 
   0  14   3      256.17      115.84     70.05 o 
   1  14   3       81.22       85.61     18.30 o 
   2  14   3       57.01       48.71     14.77 o 
   3  14   3       68.03       81.42     22.59 o 
   4  14   3       93.80      102.31     34.45 o 
   5  14   3        2.63       12.91     10.19 o 
   6  14   3       13.11       15.65     14.69 o 
  -5  15   3       32.75       41.29     17.82 o 
  -4  15   3      151.52      170.17     37.72 o 
  -3  15   3       95.67       98.31     26.98 o 
  -2  15   3        6.14       15.78      7.59 o 
  -1  15   3      215.96      243.78     27.02 o 
   0  15   3        3.10        9.49      5.22 o 
   1  15   3      216.00      170.19     27.90 o 
   2  15   3        6.14        9.61      4.14 o 
   3  15   3       95.60      119.86     40.51 o 
   4  15   3      151.59       24.62     60.79 o 
   5  15   3       32.73       46.87     19.67 o 
  -4  16   3       42.07       39.22     18.50 o 
  -3  16   3      185.87      176.26     39.48 o 
  -2  16   3       68.42       60.68     17.84 o 
  -1  16   3      171.43      231.98     27.29 o 
   0  16   3        2.65        7.87      5.12 o 
   1  16   3      171.24      173.82     15.78 o 
   2  16   3       68.10       63.42     22.29 o 
   3  16   3      185.81      160.87     80.05 o 
   4  16   3       42.20       15.84     21.97 o 
  -3  17   3      121.42      114.20     37.16 o 
  -2  17   3       61.31       56.20     18.44 o 
  -1  17   3       18.71       15.19      6.17 o 
   0  17   3        2.97        6.43      5.50 o 
   1  17   3       18.77       13.35      6.65 o 
   2  17   3       61.67       56.04     39.09 o 
   3  17   3      120.99      128.81     54.04 o 
   0   0   4    41818.90    36782.51    878.68 o 
   1   0   4     1318.89     1299.58     28.72 o 
   2   0   4     3664.53     3679.57     32.28 o 
   3   0   4      627.29      611.63     12.97 o 
   4   0   4     3088.14     3179.65     37.26 o 
   5   0   4       14.57       12.07      2.85 o 
   6   0   4        1.59        4.80      4.49 o 
   7   0   4     1301.53     1278.00     23.37 o 
   8   0   4       84.03       78.20     34.83 o 
   9   0   4       30.57       25.39     32.39 o 
  -9   1   4      182.61      141.57    111.57 o 
  -8   1   4      245.19      235.61    117.32 o 
  -7   1   4      124.23      114.32     11.03 o 
  -6   1   4      389.74      373.24     12.43 o 
  -5   1   4      193.09      194.78      7.12 o 
  -4   1   4      803.26      827.72     12.36 o 
  -3   1   4      115.43      102.57      4.15 o 
  -2   1   4      244.75      228.06      4.85 o 
  -1   1   4     3289.38     3185.04     30.42 o 
   0   1   4    23389.25    21285.84    155.63 o 
   1   1   4     3285.13     3152.46     59.30 o 
   2   1   4      244.79      227.26      5.11 o 
   3   1   4      115.47      105.26      7.25 o 
   4   1   4      803.05      832.26     14.75 o 
   5   1   4      193.18      158.49     13.49 o 
   6   1   4      390.64      393.38     18.37 o 
   7   1   4      124.53      102.87     27.93 o 
   8   1   4      244.46      250.22     14.43 o 
   9   1   4      182.47      222.27     30.12 o 
  -9   2   4        3.69        3.05      6.26 o 
  -8   2   4       46.38       42.43     17.40 o 
  -7   2   4      181.33      151.15     12.80 o 
  -6   2   4      527.06      514.99     16.95 o 
  -5   2   4      882.36      856.74     24.78 o 
  -4   2   4     2288.36     2481.29     19.33 o 
  -3   2   4      778.80      818.75      7.72 o 
  -2   2   4      572.88      542.07      9.16 o 
  -1   2   4     6076.91     5878.39     51.00 o 
   0   2   4     5174.44     4802.97     45.38 o 
   1   2   4     6080.27     6030.01     59.51 o 
   2   2   4      572.92      532.19     14.38 o 
   3   2   4      779.83      836.01     15.43 o 
   4   2   4     2288.13     2340.68     41.82 o 
   5   2   4      881.07      852.99     28.65 o 
   6   2   4      528.16      490.95     33.27 o 
   7   2   4      180.88      175.09     13.68 o 
   8   2   4       46.08       57.62     20.64 o 
   9   2   4        3.61        4.80      5.70 o 
  -9   3   4       86.72       14.15     21.65 o 
  -8   3   4       90.40       82.23     33.42 o 
  -7   3   4       33.05       45.61     21.28 o 
  -6   3   4      814.35      806.30     21.55 o 
  -5   3   4      779.18      764.30     18.71 o 
  -4   3   4      503.45      535.63     10.11 o 
  -3   3   4      126.85      117.78      7.91 o 
  -2   3   4     1567.09     1535.76     18.13 o 
  -1   3   4      667.59      648.83     10.18 o 
   0   3   4     1236.87     1142.15     10.57 o 
   1   3   4      667.24      641.98      8.98 o 
   2   3   4     1567.82     1540.41     19.94 o 
   3   3   4      127.03      123.54      5.45 o 
   4   3   4      503.54      530.49     15.05 o 
   5   3   4      781.30      787.15     24.42 o 
   6   3   4      814.64      806.75     28.09 o 
   7   3   4       32.83       44.07     14.08 o 
   8   3   4       90.51       94.68     26.98 o 
   9   3   4       86.39       72.57     63.49 o 
  -9   4   4      117.35      121.89     65.05 o 
  -8   4   4        5.42        4.99      6.01 o 
  -7   4   4      462.83      446.53     26.89 o 
  -6   4   4      193.39      192.25     12.00 o 
  -5   4   4      643.14      664.44     18.21 o 
  -4   4   4        4.16       12.38      6.21 o 
  -3   4   4      530.00      557.95     21.28 o 
  -2   4   4     1011.61     1001.79     19.83 o 
  -1   4   4      955.78      909.74     12.19 o 
   0   4   4      967.50      888.85     43.41 o 
   1   4   4      955.58      913.69     11.01 o 
   2   4   4     1009.60      636.59    143.07 o 
   3   4   4      528.79      558.63     20.09 o 
   4   4   4        4.10        9.72      2.81 o 
   5   4   4      643.13      660.49     22.38 o 
   6   4   4      193.46      220.86     39.27 o 
   7   4   4      462.04      421.02     25.59 o 
   8   4   4        5.49       12.48      6.79 o 
   9   4   4      116.92       97.10     45.40 o 
  -9   5   4        4.46        4.61      8.29 o 
  -8   5   4      115.07      114.04     33.77 o 
  -7   5   4       39.40       51.55     12.93 o 
  -6   5   4      340.88      312.97     17.25 o 
  -5   5   4       26.55       36.13      8.39 o 
  -4   5   4      260.01      246.76     29.01 o 
  -3   5   4      758.30      798.56     21.74 o 
  -2   5   4     1916.80     2110.40     31.30 o 
  -1   5   4       80.15       86.56      6.48 o 
   0   5   4     3026.58     3150.52     46.89 o 
   1   5   4       80.29       76.55      4.93 o 
   2   5   4     1913.68     1927.15     39.68 o 
   3   5   4      758.01      751.23     13.93 o 
   4   5   4      260.25      260.65      7.54 o 
   5   5   4       26.63       30.34      6.37 o 
   6   5   4      340.71      336.31     13.18 o 
   7   5   4       39.54       51.47     13.84 o 
   8   5   4      115.11      126.98     36.92 o 
   9   5   4        4.42        7.84     10.72 o 
  -9   6   4      127.96      101.69     72.76 o 
  -8   6   4      131.82      133.79     30.08 o 
  -7   6   4       30.42       32.67      8.52 o 
  -6   6   4      156.27      157.90     27.29 o 
  -5   6   4       13.69       17.71      4.85 o 
  -4   6   4       30.01       22.89      6.15 o 
  -3   6   4      126.53      112.85     15.95 o 
  -2   6   4      184.99      215.94      8.66 o 
  -1   6   4     1140.44     1131.32     29.24 o 
   0   6   4      425.02      448.43     11.08 o 
   1   6   4     1140.83     1163.28     15.68 o 
   2   6   4      185.12      198.26      5.19 o 
   3   6   4      126.78      112.10      9.05 o 
   4   6   4       29.63       22.99      6.02 o 
   5   6   4       13.62       12.91      4.56 o 
   6   6   4      156.20      165.89     41.31 o 
   7   6   4       30.25       42.78     12.09 o 
   8   6   4      131.44      153.27     55.61 o 
   9   6   4      127.55      112.15     45.11 o 
  -9   7   4        2.43        2.79     10.90 o 
  -8   7   4       24.58       28.57     11.21 o 
  -7   7   4       82.80       96.57     17.88 o 
  -6   7   4      418.44      428.62     20.55 o 
  -5   7   4      326.17      314.07     18.32 o 
  -4   7   4      194.69      192.15     13.61 o 
  -3   7   4       34.79       33.83      7.13 o 
  -2   7   4       24.74       24.59      4.51 o 
  -1   7   4      327.91      311.12     10.94 o 
   0   7   4      368.60      381.76     29.21 o 
   1   7   4      327.72      308.39     11.39 o 
   2   7   4       24.69       20.94      3.80 o 
   3   7   4       35.15       33.43      5.74 o 
   4   7   4      194.50      207.85     10.57 o 
   5   7   4      326.07      306.84     19.64 o 
   6   7   4      418.48      468.23     43.62 o 
   7   7   4       83.34      115.40     25.42 o 
   8   7   4       24.51       24.00     11.63 o 
   9   7   4        2.40        9.52     10.22 o 
  -8   8   4       72.55       74.93     24.73 o 
  -7   8   4      196.64      197.71     20.61 o 
  -6   8   4       63.29       59.69     11.10 o 
  -5   8   4      119.43      104.33     18.06 o 
  -4   8   4        9.40        9.78      5.01 o 
  -3   8   4      419.26      413.70     18.00 o 
  -2   8   4       24.08       37.34      6.30 o 
  -1   8   4       88.17      106.13     15.36 o 
   0   8   4        1.59        8.84      3.13 o 
   1   8   4       88.28       95.36     15.05 o 
   2   8   4       24.19       29.42      5.23 o 
   3   8   4      419.92      294.20     48.28 o 
   4   8   4        9.37       12.10      3.93 o 
   5   8   4      119.35       81.38     17.42 o 
   6   8   4       63.47       71.11     24.18 o 
   7   8   4      196.08      212.21     49.18 o 
   8   8   4       72.47       61.27     20.78 o 
  -8   9   4       74.30       64.34     31.61 o 
  -7   9   4       42.73       61.37     17.91 o 
  -6   9   4      129.85      115.32     21.54 o 
  -5   9   4       15.45       21.91      6.31 o 
  -4   9   4      304.31      289.14     15.25 o 
  -3   9   4      212.43      229.45     11.44 o 
  -2   9   4      810.68      815.43     21.77 o 
  -1   9   4      282.30      293.28     12.87 o 
   0   9   4      157.00      174.72     26.49 o 
   1   9   4      281.70      270.02     11.79 o 
   2   9   4      810.27      639.97     99.03 o 
   3   9   4      212.39      215.70     10.16 o 
   4   9   4      304.44      274.03     20.61 o 
   5   9   4       15.28       18.76     10.36 o 
   6   9   4      129.44      139.63     51.16 o 
   7   9   4       42.86       53.44     23.98 o 
   8   9   4       74.12       72.79     30.18 o 
  -8  10   4      107.47       97.35     46.80 o 
  -7  10   4        5.23       12.84      6.44 o 
  -6  10   4      121.47      150.26     32.87 o 
  -5  10   4      100.26      119.72     19.77 o 
  -4  10   4      228.40      212.50     14.02 o 
  -3  10   4       37.74       29.80      7.26 o 
  -2  10   4      663.37      604.64     21.53 o 
  -1  10   4      622.91      615.68     22.56 o 
   0  10   4        5.66       12.99      5.77 o 
   1  10   4      622.90      626.45     23.45 o 
   2  10   4      663.69      602.92     19.94 o 
   3  10   4       37.99       34.87      6.88 o 
   4  10   4      228.07      177.61     38.39 o 
   5  10   4      100.25      116.10     48.24 o 
   6  10   4      121.54      174.74     41.96 o 
   7  10   4        5.15        0.92     10.05 o 
   8  10   4      107.43       96.07     46.36 o 
  -7  11   4       20.56       26.17     16.10 o 
  -6  11   4       55.07       63.25     22.82 o 
  -5  11   4       15.47       18.02      6.39 o 
  -4  11   4      214.63      160.18     41.08 o 
  -3  11   4      157.97      176.97     28.49 o 
  -2  11   4      511.91      470.66     23.25 o 
  -1  11   4      671.88      640.14     22.81 o 
   0  11   4       69.66       57.42     12.22 o 
   1  11   4      672.59      626.89     23.05 o 
   2  11   4      511.13      458.62     18.94 o 
   3  11   4      158.18      148.80      9.19 o 
   4  11   4      214.42      255.80     71.96 o 
   5  11   4       15.40       22.24     20.83 o 
   6  11   4       55.25       76.11     30.07 o 
   7  11   4       20.64       26.22     17.71 o 
  -7  12   4      377.29      444.98     35.21 o 
  -6  12   4       42.49       33.61     12.88 o 
  -5  12   4       35.42       41.60     12.52 o 
  -4  12   4       13.03       15.74      5.82 o 
  -3  12   4      295.87      300.84     17.10 o 
  -2  12   4      883.47      871.93     21.98 o 
  -1  12   4       19.04       13.82      5.47 o 
   0  12   4      265.01      271.99     17.59 o 
   1  12   4       19.03       18.90      5.73 o 
   2  12   4      884.04      893.08     23.60 o 
   3  12   4      295.82      262.21     71.76 o 
   4  12   4       13.11       10.12      8.29 o 
   5  12   4       35.46       40.59     15.47 o 
   6  12   4       42.60       40.63     14.96 o 
   7  12   4      377.59      443.77     34.80 o 
  -6  13   4       11.22        9.06      5.66 o 
  -5  13   4       43.97       50.05     16.82 o 
  -4  13   4       79.19       85.31     14.30 o 
  -3  13   4      190.22      205.86     20.11 o 
  -2  13   4       57.84       51.91     10.53 o 
  -1  13   4        4.05       16.36      6.19 o 
   0  13   4       20.91       19.39      6.63 o 
   1  13   4        4.01        5.81      4.24 o 
   2  13   4       57.59       48.94     10.35 o 
   3  13   4      190.14      209.72     13.37 o 
   4  13   4       79.08       91.22     30.79 o 
   5  13   4       44.11       49.02     20.24 o 
   6  13   4       11.24       14.62     14.20 o 
  -6  14   4       58.57       36.36     21.09 o 
  -5  14   4       15.03       13.73     15.40 o 
  -4  14   4       50.10       40.89     10.44 o 
  -3  14   4      263.09      302.68     18.92 o 
  -2  14   4      333.77      360.56     21.64 o 
  -1  14   4       40.80       46.22     10.73 o 
   0  14   4       48.83       34.57     12.50 o 
   1  14   4       40.64       35.68      8.01 o 
   2  14   4      333.94      361.32     18.35 o 
   3  14   4      262.75      286.30     68.01 o 
   4  14   4       50.27       44.30     17.08 o 
   5  14   4       14.95       29.53     13.54 o 
   6  14   4       58.35       64.86     22.82 o 
  -5  15   4       18.13       22.56     11.79 o 
  -4  15   4      214.76      235.31     24.98 o 
  -3  15   4      127.91      152.54     28.63 o 
  -2  15   4      233.19      274.48     21.06 o 
  -1  15   4        0.63        5.73      4.53 o 
   0  15   4       14.98       13.48      6.28 o 
   1  15   4        0.62        7.97      5.67 o 
   2  15   4      233.28      237.48     16.29 o 
   3  15   4      128.02      152.83     51.89 o 
   4  15   4      214.55      206.44     75.59 o 
   5  15   4       18.12       23.56     19.13 o 
  -4  16   4      113.67      106.11     34.75 o 
  -3  16   4        5.76        5.30      4.24 o 
  -2  16   4       34.61       26.31      8.52 o 
  -1  16   4       89.72       85.69     21.76 o 
   0  16   4        1.66        7.82      3.94 o 
   1  16   4       89.70       79.35     23.88 o 
   2  16   4       34.66       32.99     16.00 o 
   3  16   4        5.79       18.78     10.08 o 
   4  16   4      113.19      107.91     40.29 o 
  -2  17   4       20.86       19.81      9.08 o 
  -1  17   4      121.85      120.76     39.75 o 
   0  17   4       69.02       63.83     24.37 o 
   1  17   4      122.11      110.91     47.43 o 
   2  17   4       20.75       16.82      8.04 o 
   1   0   5    15429.84    15281.69    128.19 o 
   2   0   5      138.02      138.34      4.31 o 
   3   0   5      171.16      156.45      4.83 o 
   4   0   5     1150.17     1204.56     23.68 o 
   5   0   5      190.61      182.88      9.35 o 
   6   0   5       18.19       14.51      4.74 o 
   7   0   5      251.72      225.16     12.56 o 
   8   0   5       12.42       28.91     16.31 o 
   9   0   5      167.69      125.65    104.21 o 
  -9   1   5        4.28        4.03     13.46 o 
  -8   1   5       70.41       85.43     31.39 o 
  -7   1   5       29.11       29.55     10.28 o 
  -6   1   5      166.59      160.09     11.44 o 
  -5   1   5      520.23      537.04     14.61 o 
  -4   1   5      526.15      568.72     14.61 o 
  -3   1   5      283.12      302.57      8.11 o 
  -2   1   5      752.36      795.47     14.76 o 
  -1   1   5     2547.77     2552.71     46.13 o 
   0   1   5      584.75      569.33     10.69 o 
   1   1   5     2547.70     2558.96     34.64 o 
   2   1   5      752.12      781.30     12.17 o 
   3   1   5      283.21      300.61      9.50 o 
   4   1   5      526.13      569.35     13.80 o 
   5   1   5      519.83      548.68     15.79 o 
   6   1   5      166.51      169.16     18.37 o 
   7   1   5       28.90       35.87     10.51 o 
   8   1   5       70.13       66.85     20.47 o 
   9   1   5        4.33       16.04     13.22 o 
  -9   2   5       56.88       49.02     47.06 o 
  -8   2   5       34.55       55.43     22.59 o 
  -7   2   5       58.16       47.86     18.88 o 
  -6   2   5      963.53      916.90     25.68 o 
  -5   2   5       92.89       91.21     10.89 o 
  -4   2   5     1674.31     1705.97     26.23 o 
  -3   2   5     1509.94     1626.17     16.30 o 
  -2   2   5      874.98      850.83      8.46 o 
  -1   2   5      548.25      522.82      8.45 o 
   0   2   5     4309.07     4288.74     57.15 o 
   1   2   5      548.73      529.77     10.02 o 
   2   2   5      876.06      868.12     11.06 o 
   3   2   5     1507.73     1640.83     23.85 o 
   4   2   5     1673.50     1695.92     34.68 o 
   5   2   5       92.47       94.32     17.09 o 
   6   2   5      963.07      906.13     27.80 o 
   7   2   5       58.11       63.51     14.34 o 
   8   2   5       34.59       40.60     14.57 o 
   9   2   5       57.17       45.22     34.11 o 
  -9   3   5       39.15       27.89     22.77 o 
  -8   3   5       45.20       41.63     20.58 o 
  -7   3   5       32.02       56.08     20.69 o 
  -6   3   5     1561.43     1214.55    230.37 o 
  -5   3   5      515.58      527.32     12.16 o 
  -4   3   5      199.82      210.58      5.40 o 
  -3   3   5      117.38      113.45      6.32 o 
  -2   3   5       76.24       78.63      3.84 o 
  -1   3   5      748.76      734.52      9.15 o 
   0   3   5      139.71      145.97      4.22 o 
   1   3   5      748.95      755.00      9.65 o 
   2   3   5       76.39       79.07      5.16 o 
   3   3   5      117.19      123.10     19.87 o 
   4   3   5      200.20      203.74      6.28 o 
   5   3   5      515.44      507.22     17.26 o 
   6   3   5     1562.72     1601.06    106.18 o 
   7   3   5       31.89       35.09     10.87 o 
   8   3   5       45.28       37.46     13.57 o 
   9   3   5       39.36       33.66     19.70 o 
  -9   4   5       61.30       18.58     26.56 o 
  -8   4   5       25.98       14.17      8.19 o 
  -7   4   5      405.73      399.34     21.56 o 
  -6   4   5      365.25      359.69     21.53 o 
  -5   4   5       18.63       27.91     10.52 o 
  -4   4   5      286.63      270.33     16.75 o 
  -3   4   5      353.69      382.02     17.98 o 
  -2   4   5     1897.47     2018.33     28.79 o 
  -1   4   5      770.31      800.49     12.83 o 
   0   4   5      417.34      411.65      8.24 o 
   1   4   5      770.52      754.29     12.25 o 
   2   4   5     1898.78     1986.62     39.55 o 
   3   4   5      352.76      378.09     15.83 o 
   4   4   5      285.82      260.27     19.63 o 
   5   4   5       18.50       17.35      3.70 o 
   6   4   5      366.15      388.78     21.81 o 
   7   4   5      405.91      393.61     18.67 o 
   8   4   5       25.95       27.43     11.09 o 
   9   4   5       61.73       31.80     35.09 o 
  -9   5   5       92.81      102.60     43.92 o 
  -8   5   5       45.11       38.39     18.59 o 
  -7   5   5      170.97      184.10     51.33 o 
  -6   5   5      493.55      512.37     21.51 o 
  -5   5   5       29.86       29.91      8.09 o 
  -4   5   5       75.90      103.58     20.63 o 
  -3   5   5      149.38      161.27     28.28 o 
  -2   5   5      288.02      315.24     15.93 o 
  -1   5   5      179.91      156.93     13.66 o 
   0   5   5    11174.87    12122.91     96.21 o 
   1   5   5      179.56      170.04      5.76 o 
   2   5   5      288.64      304.93      7.60 o 
   3   5   5      148.77      148.31     29.91 o 
   4   5   5       75.92       91.21     18.12 o 
   5   5   5       30.03       35.86     10.37 o 
   6   5   5      493.97      481.34     23.93 o 
   7   5   5      171.71      200.08     44.71 o 
   8   5   5       45.32       39.28     15.52 o 
   9   5   5       92.93      109.49     41.51 o 
  -9   6   5        6.44       10.67     11.10 o 
  -8   6   5       81.23       58.09     19.00 o 
  -7   6   5      235.78      261.01     22.32 o 
  -6   6   5      431.60      454.32     19.31 o 
  -5   6   5      419.86      385.29     17.82 o 
  -4   6   5       36.71       45.03     11.05 o 
  -3   6   5      304.07      282.49     16.75 o 
  -2   6   5      290.10      284.63     10.52 o 
  -1   6   5      750.48      715.82     20.08 o 
   0   6   5     1274.38     1402.40     18.26 o 
   1   6   5      750.31      733.48     11.71 o 
   2   6   5      290.21      299.59      8.27 o 
   3   6   5      303.94      305.10     14.99 o 
   4   6   5       36.49       45.22     11.11 o 
   5   6   5      420.41      409.09     28.27 o 
   6   6   5      432.13      422.67     25.92 o 
   7   6   5      235.07      255.76     58.10 o 
   8   6   5       81.25       76.18     35.25 o 
   9   6   5        6.41       11.15      8.50 o 
  -8   7   5      182.91      188.99     66.93 o 
  -7   7   5      121.92      131.77     30.84 o 
  -6   7   5      454.14      475.18     19.34 o 
  -5   7   5       36.51       44.17      8.75 o 
  -4   7   5      810.83      841.59     27.80 o 
  -3   7   5      494.61      462.78     18.64 o 
  -2   7   5      114.51      117.61      7.25 o 
  -1   7   5       41.70       47.57      7.40 o 
   0   7   5       20.15       20.45      4.00 o 
   1   7   5       41.66       45.53      7.57 o 
   2   7   5      114.36      116.12      5.63 o 
   3   7   5      495.99      479.45     18.38 o 
   4   7   5      810.84      413.21    435.63 o 
   5   7   5       36.21       41.56     11.55 o 
   6   7   5      454.32      465.66     26.59 o 
   7   7   5      121.69      174.38     37.36 o 
   8   7   5      182.76      214.87     45.53 o 
  -8   8   5       96.18       86.34     28.24 o 
  -7   8   5        4.90       10.30      5.57 o 
  -6   8   5       95.49       88.28     18.13 o 
  -5   8   5      355.43      346.92     20.40 o 
  -4   8   5      736.20      710.76     24.47 o 
  -3   8   5      383.40      375.28     15.37 o 
  -2   8   5       41.61       43.91      8.51 o 
  -1   8   5     1665.61     1653.75     45.13 o 
   0   8   5      187.17      200.89     12.59 o 
   1   8   5     1665.94     1712.00     42.83 o 
   2   8   5       41.39       36.04      5.89 o 
   3   8   5      382.50      367.92      9.06 o 
   4   8   5      737.40      563.14    113.74 o 
   5   8   5      355.75      332.97     49.62 o 
   6   8   5       95.23       66.47     20.88 o 
   7   8   5        5.00        7.90     10.76 o 
   8   8   5       96.39      138.47     43.75 o 
  -8   9   5      109.97      109.82     29.74 o 
  -7   9   5       70.51       34.15     24.67 o 
  -6   9   5       86.46       83.59     14.90 o 
  -5   9   5      201.37      214.01     20.10 o 
  -4   9   5        6.20       10.75      5.91 o 
  -3   9   5      171.19      177.01     12.03 o 
  -2   9   5      162.55      156.10     12.83 o 
  -1   9   5       33.96       32.04      6.57 o 
   0   9   5        5.65       12.59      4.71 o 
   1   9   5       33.96       37.18      6.82 o 
   2   9   5      162.06      139.23     17.91 o 
   3   9   5      170.57      161.45     10.14 o 
   4   9   5        6.16        8.79      5.89 o 
   5   9   5      200.75      248.24     60.96 o 
   6   9   5       86.57       83.48     26.50 o 
   7   9   5       70.58       81.04     39.47 o 
   8   9   5      109.90       95.16     44.17 o 
  -8  10   5      205.04      188.59    101.40 o 
  -7  10   5       66.15       70.99     22.13 o 
  -6  10   5      174.17      194.27     20.37 o 
  -5  10   5       10.90        9.89      4.25 o 
  -4  10   5       22.21       18.99      5.40 o 
  -3  10   5      249.83      255.00     21.33 o 
  -2  10   5      286.87      283.02     11.84 o 
  -1  10   5      138.86      152.92     21.80 o 
   0  10   5       40.23       36.50      7.83 o 
   1  10   5      139.40      146.60     22.65 o 
   2  10   5      286.40      267.08     16.53 o 
   3  10   5      249.39      222.30      9.83 o 
   4  10   5       22.31       30.14     13.61 o 
   5  10   5       10.87       15.07     10.89 o 
   6  10   5      173.88      217.94     55.88 o 
   7  10   5       66.24       26.97     36.17 o 
   8  10   5      205.33      291.79     44.07 o 
  -7  11   5       21.51       19.08     10.35 o 
  -6  11   5       67.11       69.66     19.44 o 
  -5  11   5       80.73       93.07     20.76 o 
  -4  11   5       10.10       13.62      5.89 o 
  -3  11   5       19.40       25.77      6.51 o 
  -2  11   5       22.28       20.91      5.59 o 
  -1  11   5      711.62      670.22     23.75 o 
   0  11   5       51.47       78.69     15.06 o 
   1  11   5      711.75      673.13     22.91 o 
   2  11   5       22.38       20.56      9.25 o 
   3  11   5       19.38       14.11      5.41 o 
   4  11   5       10.11       16.88      8.66 o 
   5  11   5       80.70      112.87     35.96 o 
   6  11   5       67.08       79.17     29.09 o 
   7  11   5       21.46       32.13     14.02 o 
  -7  12   5       25.86       23.59     22.60 o 
  -6  12   5       10.94       10.45      6.20 o 
  -5  12   5      318.38      344.93     18.71 o 
  -4  12   5        2.76        8.82      4.53 o 
  -3  12   5       31.49       38.91     10.40 o 
  -2  12   5      277.29      277.30     22.54 o 
  -1  12   5      146.56      173.99     24.11 o 
   0  12   5      239.62      259.44     17.72 o 
   1  12   5      146.68      196.18     26.69 o 
   2  12   5      276.86      269.06     19.05 o 
   3  12   5       31.54       27.48      7.92 o 
   4  12   5        2.80        6.23      7.90 o 
   5  12   5      317.66      332.51     94.43 o 
   6  12   5       10.91       21.09     14.96 o 
   7  12   5       25.77       24.46     16.86 o 
  -6  13   5       44.27       37.17     16.61 o 
  -5  13   5       20.02       32.06     10.45 o 
  -4  13   5      126.38       94.56     23.66 o 
  -3  13   5      185.58      195.18     27.09 o 
  -2  13   5      380.76      375.71     20.31 o 
  -1  13   5       61.86       66.07     12.54 o 
   0  13   5      160.85       94.69     37.21 o 
   1  13   5       62.03       65.81     17.30 o 
   2  13   5      381.42      373.63     14.14 o 
   3  13   5      185.13      192.97     51.30 o 
   4  13   5      126.16      180.01     48.37 o 
   5  13   5       19.97       13.27     10.37 o 
   6  13   5       44.15       40.46     16.07 o 
  -5  14   5       19.13       22.45      9.86 o 
  -4  14   5       67.53       71.54     20.57 o 
  -3  14   5      200.44      221.29     19.80 o 
  -2  14   5       69.71       47.82     18.48 o 
  -1  14   5       41.67       32.56      9.26 o 
   0  14   5        0.14        8.06      4.32 o 
   1  14   5       41.96       46.00     10.52 o 
   2  14   5       69.87       63.39     16.93 o 
   3  14   5      200.09       28.12    105.52 o 
   4  14   5       67.84       90.51     30.72 o 
   5  14   5       19.06       11.03     11.15 o 
  -5  15   5      131.54      142.31     46.38 o 
  -4  15   5       84.40       69.33     20.63 o 
  -3  15   5      104.66      111.60     23.60 o 
  -2  15   5      133.11      133.31     22.10 o 
  -1  15   5       29.18       17.67      6.18 o 
   0  15   5       37.72       14.60      9.83 o 
   1  15   5       29.25       32.16      7.98 o 
   2  15   5      133.13      160.23     31.09 o 
   3  15   5      104.89      114.67     33.68 o 
   4  15   5       84.92       65.55     32.36 o 
   5  15   5      131.55      157.10     73.68 o 
  -4  16   5       78.09       54.19     20.16 o 
  -3  16   5       82.29       83.42     20.95 o 
  -2  16   5      116.38      133.05     29.99 o 
  -1  16   5       29.14       42.79     13.63 o 
   0  16   5       69.76       59.13     17.37 o 
   1  16   5       29.42       27.43      9.45 o 
   2  16   5      116.02      140.08     48.81 o 
   3  16   5       82.52       79.02     25.03 o 
   4  16   5       78.40       82.31     36.78 o 
  -2  17   5       87.80       86.03     25.86 o 
  -1  17   5      114.10       85.49     29.10 o 
   0  17   5       13.54       22.61      7.78 o 
   1  17   5      114.34      103.91     36.05 o 
   2  17   5       88.10      102.65     49.18 o 
   0   0   6       81.06       70.23      8.77 o 
   1   0   6      208.55      244.48      5.34 o 
   2   0   6     1289.85     1271.06     27.96 o 
   3   0   6       42.42       78.36      7.29 o 
   4   0   6      464.30      450.91      9.88 o 
   5   0   6      259.91      247.33      8.58 o 
   6   0   6      189.32      205.68     13.78 o 
   7   0   6       21.11       16.38      6.94 o 
   8   0   6      317.27      379.37     28.71 o 
   9   0   6      265.53      296.25     39.51 o 
  -9   1   6       82.13       76.32     82.70 o 
  -8   1   6       18.09       18.59     13.68 o 
  -7   1   6      555.96      513.33     30.66 o 
  -6   1   6      446.88      448.91     19.50 o 
  -5   1   6      648.14      662.85     15.66 o 
  -4   1   6       70.32       65.59      4.31 o 
  -3   1   6      318.63      312.96      8.54 o 
  -2   1   6      381.64      399.30      8.98 o 
  -1   1   6      974.84      853.40     51.64 o 
   0   1   6     5763.94     5840.39     41.29 o 
   1   1   6      976.38      920.43     15.08 o 
   2   1   6      383.05      389.43      7.93 o 
   3   1   6      318.88      323.28      9.24 o 
   4   1   6       70.15       72.33     13.32 o 
   5   1   6      649.02      638.58     17.50 o 
   6   1   6      447.50      430.90     17.62 o 
   7   1   6      556.04      524.83     17.39 o 
   8   1   6       18.03       15.74      5.84 o 
   9   1   6       82.12       90.05     46.71 o 
  -9   2   6      158.24      133.44     61.78 o 
  -8   2   6      226.69      217.15     21.77 o 
  -7   2   6        9.63       24.33     16.78 o 
  -6   2   6       23.50       23.90      6.24 o 
  -5   2   6      562.79      588.39     14.85 o 
  -4   2   6      599.67      626.80     13.18 o 
  -3   2   6      204.80      189.43      3.92 o 
  -2   2   6      464.58      486.76     12.90 o 
  -1   2   6      966.31      951.75     12.40 o 
   0   2   6      131.21      113.39      3.94 o 
   1   2   6      966.23      957.65      9.79 o 
   2   2   6      464.13      501.50     11.62 o 
   3   2   6      204.72      201.06      4.22 o 
   4   2   6      599.14      630.79     16.45 o 
   5   2   6      562.96      569.94     18.01 o 
   6   2   6       23.26       26.95      8.58 o 
   7   2   6        9.66        9.75      8.78 o 
   8   2   6      226.71      227.69     16.63 o 
   9   2   6      158.26      222.66     38.02 o 
  -9   3   6       35.21       22.91     18.57 o 
  -8   3   6       13.59       12.07     11.27 o 
  -7   3   6       77.33       66.44     33.59 o 
  -6   3   6     1910.33     1901.20     56.45 o 
  -5   3   6      523.16      552.06     20.41 o 
  -4   3   6      245.42      246.24      7.62 o 
  -3   3   6      669.88      690.27     13.31 o 
  -2   3   6      399.11      350.23     25.77 o 
  -1   3   6      748.37      746.86     14.85 o 
   0   3   6        0.70        4.13      2.77 o 
   1   3   6      748.90      750.35     14.41 o 
   2   3   6      399.38      385.48     10.39 o 
   3   3   6      668.44      635.61     42.90 o 
   4   3   6      245.89      246.84     14.95 o 
   5   3   6      523.11      516.59     17.16 o 
   6   3   6     1910.84     1905.92     54.00 o 
   7   3   6       76.96       63.44     18.35 o 
   8   3   6       13.48       19.69     13.21 o 
   9   3   6       35.03       32.00     32.63 o 
  -9   4   6      159.59      139.85     66.19 o 
  -8   4   6        9.88       22.20     12.63 o 
  -7   4   6      351.07      356.12     26.09 o 
  -6   4   6      301.41      311.33     29.37 o 
  -5   4   6       66.20       85.97     24.48 o 
  -4   4   6      370.43      352.73     19.16 o 
  -3   4   6      368.70      369.20     13.93 o 
  -2   4   6     2040.71     2044.75     53.62 o 
  -1   4   6     2381.32     2425.22     47.93 o 
   0   4   6      423.70      418.94      9.81 o 
   1   4   6     2381.35     2414.05     40.55 o 
   2   4   6     2042.24     2109.68     22.81 o 
   3   4   6      368.59      350.26     13.11 o 
   4   4   6      370.26      388.12     20.11 o 
   5   4   6       66.09       74.02     15.91 o 
   6   4   6      301.64      285.86     21.21 o 
   7   4   6      351.25      339.68     23.58 o 
   8   4   6        9.87       15.80      6.88 o 
   9   4   6      159.47      128.90     60.97 o 
  -9   5   6       34.21       41.44     14.91 o 
  -8   5   6       53.72       40.67     16.06 o 
  -7   5   6        7.30       12.55      5.73 o 
  -6   5   6      118.05      146.09     27.40 o 
  -5   5   6       55.08       65.64     14.18 o 
  -4   5   6       87.56      116.68     20.90 o 
  -3   5   6      128.62      177.98     31.30 o 
  -2   5   6     1075.89     1146.50     34.22 o 
  -1   5   6     1211.24     1268.26     17.16 o 
   0   5   6     2687.12     2780.03     27.83 o 
   1   5   6     1211.56     1241.80     15.13 o 
   2   5   6     1075.39     1156.93     14.96 o 
   3   5   6      128.72      188.53     33.33 o 
   4   5   6       87.92      129.03     21.30 o 
   5   5   6       54.74       57.30     11.71 o 
   6   5   6      117.36      133.32     29.55 o 
   7   5   6        7.21       10.98      7.17 o 
   8   5   6       53.63       61.66     18.56 o 
   9   5   6       34.51       29.26     16.59 o 
  -9   6   6       30.40       29.96     15.98 o 
  -8   6   6       46.35       40.44     13.24 o 
  -7   6   6      289.04      299.56     28.05 o 
  -6   6   6      193.62      202.36     36.21 o 
  -5   6   6       14.60       22.46      6.06 o 
  -4   6   6       16.94       15.36      7.28 o 
  -3   6   6      131.00      148.76     18.21 o 
  -2   6   6      377.83      356.54     10.06 o 
  -1   6   6      377.03      408.22     13.76 o 
   0   6   6      855.52      903.81     15.30 o 
   1   6   6      376.91      391.81      9.69 o 
   2   6   6      377.57      364.10      5.86 o 
   3   6   6      130.52       33.35     53.11 o 
   4   6   6       16.96       13.50      7.16 o 
   5   6   6       14.54       15.74      6.45 o 
   6   6   6      193.37      207.91     48.69 o 
   7   6   6      288.69      310.55     25.09 o 
   8   6   6       46.26       51.72     23.52 o 
   9   6   6       30.63       26.87     21.68 o 
  -8   7   6      470.53      520.14     21.87 o 
  -7   7   6       46.79       40.97     13.69 o 
  -6   7   6      352.93      372.45     23.33 o 
  -5   7   6      300.15      316.14     26.99 o 
  -4   7   6     1026.25     1057.61     38.18 o 
  -3   7   6      143.41      149.24     15.76 o 
  -2   7   6      140.96      143.16      7.41 o 
  -1   7   6      150.29      157.14     11.26 o 
   0   7   6       82.65       56.06     11.77 o 
   1   7   6      150.36      143.67     12.65 o 
   2   7   6      141.35      147.27      6.90 o 
   3   7   6      143.62      146.70      8.09 o 
   4   7   6     1024.91     1050.44     42.58 o 
   5   7   6      300.30      323.01     25.91 o 
   6   7   6      352.87      361.31     32.52 o 
   7   7   6       46.60       53.86     21.05 o 
   8   7   6      471.31      537.32     31.61 o 
  -8   8   6      112.04      103.12     36.27 o 
  -7   8   6       81.44       75.73     16.11 o 
  -6   8   6       60.29       69.27     12.52 o 
  -5   8   6        0.20        8.59      5.30 o 
  -4   8   6      660.80      609.73     25.43 o 
  -3   8   6     2324.39     1579.92    448.36 o 
  -2   8   6       80.27       79.99     13.37 o 
  -1   8   6      751.59      717.15     22.59 o 
   0   8   6      178.77       65.22     49.01 o 
   1   8   6      752.06      722.09     20.67 o 
   2   8   6       80.30       80.56      8.77 o 
   3   8   6     2326.72     2301.06     57.70 o 
   4   8   6      660.27      626.78     51.74 o 
   5   8   6        0.20        8.95      6.14 o 
   6   8   6       60.22       74.07     26.17 o 
   7   8   6       81.43      100.87     30.72 o 
   8   8   6      112.08       90.04     53.19 o 
  -8   9   6      133.72      141.99     45.83 o 
  -7   9   6      387.66      427.87     24.10 o 
  -6   9   6       61.66       70.75     13.85 o 
  -5   9   6      600.57      543.54     76.22 o 
  -4   9   6      673.49      694.67     22.44 o 
  -3   9   6      453.35      410.56     19.51 o 
  -2   9   6      115.94      119.06      9.51 o 
  -1   9   6      109.53      109.89     14.59 o 
   0   9   6      156.89      199.79     31.73 o 
   1   9   6      109.72      115.53     19.11 o 
   2   9   6      116.14      112.95      8.43 o 
   3   9   6      453.15      462.59     14.59 o 
   4   9   6      673.58      374.79    344.17 o 
   5   9   6      600.25      630.79     33.30 o 
   6   9   6       61.58       80.72     24.43 o 
   7   9   6      387.92      242.67    238.98 o 
   8   9   6      133.90      126.60     50.49 o 
  -7  10   6      359.36      426.30     22.86 o 
  -6  10   6       75.43       73.43     17.25 o 
  -5  10   6      191.95      174.41     15.54 o 
  -4  10   6      334.91      325.76     19.76 o 
  -3  10   6      123.62      119.97     17.66 o 
  -2  10   6      337.67      316.49     25.95 o 
  -1  10   6      243.36      251.42     16.88 o 
   0  10   6        6.62       11.27      4.50 o 
   1  10   6      243.28      249.97     16.88 o 
   2  10   6      338.31      320.63     11.07 o 
   3  10   6      123.62       96.50      9.07 o 
   4  10   6      334.84      353.98     70.26 o 
   5  10   6      191.87      179.00     59.24 o 
   6  10   6       75.50       93.81     36.67 o 
   7  10   6      359.85      435.68     29.47 o 
  -7  11   6      124.83      104.34     43.77 o 
  -6  11   6       22.66       26.86     10.89 o 
  -5  11   6      224.06      241.19     17.94 o 
  -4  11   6       74.35       80.05     14.73 o 
  -3  11   6       67.02       76.35     13.38 o 
  -2  11   6      170.95      164.70     25.47 o 
  -1  11   6      610.44      616.61     20.96 o 
   0  11   6      757.69      668.43     23.70 o 
   1  11   6      611.56      499.71    110.62 o 
   2  11   6      170.38      148.34     26.52 o 
   3  11   6       66.93       69.90     12.09 o 
   4  11   6       74.40       72.33     26.96 o 
   5  11   6      224.77      258.47     61.38 o 
   6  11   6       22.43       35.10     18.41 o 
   7  11   6      124.45      101.74     44.56 o 
  -6  12   6        4.97       12.71      6.89 o 
  -5  12   6       21.44       14.41      7.06 o 
  -4  12   6       38.70       47.30      9.78 o 
  -3  12   6      326.97      212.54     52.16 o 
  -2  12   6      126.27      138.10     22.91 o 
  -1  12   6      705.71      670.59     20.21 o 
   0  12   6        0.90        7.91      4.69 o 
   1  12   6      705.75      711.02     18.29 o 
   2  12   6      126.47       51.80     33.00 o 
   3  12   6      327.18      329.48     70.60 o 
   4  12   6       38.63       55.11     16.91 o 
   5  12   6       21.16       23.73     12.81 o 
   6  12   6        4.94        7.32     11.30 o 
  -6  13   6       77.99       77.35     42.35 o 
  -5  13   6       45.53       27.76     13.86 o 
  -4  13   6       97.35       68.52     20.71 o 
  -3  13   6      754.93      809.26     23.44 o 
  -2  13   6       43.96       41.04      8.93 o 
  -1  13   6      101.88       91.92     15.50 o 
   0  13   6       19.68       15.81      4.76 o 
   1  13   6      102.26      104.68     20.57 o 
   2  13   6       43.44       46.65     11.03 o 
   3  13   6      754.97      797.20     31.37 o 
   4  13   6       97.91      133.62     33.23 o 
   5  13   6       45.76       43.19     17.11 o 
   6  13   6       77.80       70.54     41.49 o 
  -5  14   6       60.92       65.50     18.18 o 
  -4  14   6       38.67       45.57     11.92 o 
  -3  14   6       39.87       51.81     12.66 o 
  -2  14   6       65.70       80.88     17.85 o 
  -1  14   6       34.18       36.56      8.33 o 
   0  14   6        0.62        5.88      7.85 o 
   1  14   6       34.38       29.97      7.26 o 
   2  14   6       65.67       78.36     21.66 o 
   3  14   6       39.98       54.95     19.00 o 
   4  14   6       38.63       54.84     26.08 o 
   5  14   6       60.84       68.80     22.82 o 
  -4  15   6      189.14      191.06     47.04 o 
  -3  15   6       82.10       96.66     19.18 o 
  -2  15   6       29.88       39.10     11.55 o 
  -1  15   6       71.23       69.53     14.49 o 
   0  15   6       59.10       75.80     15.78 o 
   1  15   6       71.58       37.44     16.03 o 
   2  15   6       29.75       23.33     10.61 o 
   3  15   6       81.87       31.53     32.18 o 
   4  15   6      188.49      187.51     65.26 o 
  -3  16   6      114.38       98.30     33.73 o 
  -2  16   6       45.46       44.30     18.12 o 
  -1  16   6       34.51       33.72      9.68 o 
   0  16   6        7.10       15.83      6.50 o 
   1  16   6       34.38       37.66     13.00 o 
   2  16   6       45.16       57.98     21.88 o 
   3  16   6      114.29      109.32     43.61 o 
  -1  17   6       12.98       13.24      6.66 o 
   0  17   6       15.48       30.47      8.79 o 
   1  17   6       12.97        7.79     12.15 o 
   1   0   7       51.64       63.10      7.61 o 
   2   0   7     1837.13     2006.94     21.25 o 
   3   0   7      259.46      251.36      6.24 o 
   4   0   7       89.00       95.13      6.18 o 
   5   0   7      412.51      398.02     15.92 o 
   6   0   7      232.62      231.58     12.25 o 
   7   0   7       20.46       21.33      6.33 o 
   8   0   7      466.48      471.55     31.02 o 
   9   0   7       59.24       61.96     39.78 o 
  -9   1   7      233.01      239.66     32.42 o 
  -8   1   7       39.71       32.64     10.74 o 
  -7   1   7      162.20      166.39     15.35 o 
  -6   1   7      204.08      197.87      8.08 o 
  -5   1   7       92.85       90.50      7.86 o 
  -4   1   7      244.14      250.57      6.00 o 
  -3   1   7       79.35       87.05      5.29 o 
  -2   1   7      656.20      703.64     17.23 o 
  -1   1   7     2008.92     2037.68     22.66 o 
   0   1   7        0.03        1.18      3.48 o 
   1   1   7     2011.73     2058.37     30.92 o 
   2   1   7      655.71      710.55     12.13 o 
   3   1   7       79.43       86.13      5.20 o 
   4   1   7      244.56      245.81      6.98 o 
   5   1   7       93.04       95.78      8.69 o 
   6   1   7      204.22      207.94     12.16 o 
   7   1   7      161.78      174.54     18.78 o 
   8   1   7       39.62       27.24     15.09 o 
   9   1   7      232.72      246.64     41.31 o 
  -9   2   7       43.53       57.25     21.79 o 
  -8   2   7       34.06       20.21     15.80 o 
  -7   2   7        4.08       10.69      8.00 o 
  -6   2   7      343.69      349.75      9.29 o 
  -5   2   7      806.26      785.28     18.67 o 
  -4   2   7      497.99      507.87     15.09 o 
  -3   2   7      118.23      112.39      3.95 o 
  -2   2   7       93.97       93.03      4.46 o 
  -1   2   7       86.85       86.38      9.35 o 
   0   2   7       22.08       36.75      5.06 o 
   1   2   7       86.70      100.38      7.36 o 
   2   2   7       93.94       96.72      6.66 o 
   3   2   7      118.43      108.76      4.92 o 
   4   2   7      498.31      502.63     16.66 o 
   5   2   7      806.00      795.40     24.64 o 
   6   2   7      343.87      369.83     20.34 o 
   7   2   7        4.08        3.40      3.84 o 
   8   2   7       34.18       21.44     10.79 o 
   9   2   7       43.31       41.23     40.18 o 
  -9   3   7       21.75       14.82     11.73 o 
  -8   3   7       12.51       18.53     13.40 o 
  -7   3   7       35.31       32.86     17.85 o 
  -6   3   7      552.54      556.02     22.18 o 
  -5   3   7      798.74      817.12     26.84 o 
  -4   3   7      812.65      815.39     34.30 o 
  -3   3   7      127.29      127.50      7.27 o 
  -2   3   7      610.42      589.22     14.61 o 
  -1   3   7      221.36      211.93      6.29 o 
   0   3   7       14.45       15.08      2.86 o 
   1   3   7      220.94      222.70      8.04 o 
   2   3   7      610.99      597.14     16.19 o 
   3   3   7      126.91       74.18     26.29 o 
   4   3   7      812.80      803.15     31.30 o 
   5   3   7      798.40      796.35     29.70 o 
   6   3   7      552.44      550.84     22.64 o 
   7   3   7       35.24       44.87     11.00 o 
   8   3   7       12.54       19.97      9.05 o 
   9   3   7       21.60       32.74     27.77 o 
  -9   4   7       18.77       23.08     33.88 o 
  -8   4   7       38.51       39.26     21.56 o 
  -7   4   7      110.32      131.93     43.80 o 
  -6   4   7      140.26      146.10     48.83 o 
  -5   4   7     1747.33     1770.02     66.11 o 
  -4   4   7      206.69      231.00     18.51 o 
  -3   4   7      427.46      404.93     12.41 o 
  -2   4   7      664.18      666.03     16.43 o 
  -1   4   7      355.21      373.51     10.60 o 
   0   4   7       13.51       11.86      3.11 o 
   1   4   7      354.72      366.44      9.95 o 
   2   4   7      665.71      661.60     14.24 o 
   3   4   7      427.88      404.68     13.44 o 
   4   4   7      207.05      251.50     27.06 o 
   5   4   7     1746.66     1739.96     57.27 o 
   6   4   7      140.55      146.34     24.07 o 
   7   4   7      110.29      114.47     29.74 o 
   8   4   7       38.41       32.50     10.40 o 
   9   4   7       18.84       31.96     18.82 o 
  -9   5   7       99.40      100.01     27.32 o 
  -8   5   7       78.25       83.60     32.04 o 
  -7   5   7       68.36       70.96     17.72 o 
  -6   5   7      101.28      124.22     23.24 o 
  -5   5   7      494.98      455.19     27.42 o 
  -4   5   7      724.12      686.25     26.65 o 
  -3   5   7      109.34      122.41     14.99 o 
  -2   5   7     1602.66     1748.44     49.32 o 
  -1   5   7      395.52      419.78     11.59 o 
   0   5   7      120.64      115.07      7.29 o 
   1   5   7      394.05      424.55     11.72 o 
   2   5   7     1604.50     1685.59     29.73 o 
   3   5   7      109.64      135.69     22.67 o 
   4   5   7      725.41      728.48     26.84 o 
   5   5   7      494.74      492.07     22.72 o 
   6   5   7      101.44      101.27     18.44 o 
   7   5   7       68.23       64.53     18.37 o 
   8   5   7       78.23       88.76     27.54 o 
   9   5   7       99.11       61.53     56.41 o 
  -8   6   7       51.75       26.04     19.18 o 
  -7   6   7      289.94      197.84     75.29 o 
  -6   6   7       76.56       79.32     16.16 o 
  -5   6   7      989.55     1017.80     33.22 o 
  -4   6   7       20.88       18.45      8.50 o 
  -3   6   7      642.93      626.55     26.04 o 
  -2   6   7      366.39      364.38      8.33 o 
  -1   6   7      189.40      184.75      8.04 o 
   0   6   7        7.38        9.64      2.43 o 
   1   6   7      188.88      168.67      8.54 o 
   2   6   7      365.96      363.86     10.86 o 
   3   6   7      642.83      633.46     23.98 o 
   4   6   7       20.83       19.80      6.68 o 
   5   6   7      988.62     1002.46     37.54 o 
   6   6   7       76.92       70.76     19.57 o 
   7   6   7      290.79      338.26     23.08 o 
   8   6   7       52.02       41.75     15.51 o 
  -8   7   7      351.74      391.63     27.06 o 
  -7   7   7        9.87       20.80      7.05 o 
  -6   7   7       18.11       24.38      6.40 o 
  -5   7   7      351.18      365.33     18.60 o 
  -4   7   7       64.12       70.00     16.26 o 
  -3   7   7      109.58      136.45     28.21 o 
  -2   7   7       18.54       21.57      4.62 o 
  -1   7   7      252.10      248.36      9.32 o 
   0   7   7     1345.27     1394.35     48.63 o 
   1   7   7      251.98      253.05      8.33 o 
   2   7   7       18.65       20.27      3.13 o 
   3   7   7      109.67      134.21     24.33 o 
   4   7   7       64.05       64.29     15.77 o 
   5   7   7      350.92      356.05     35.01 o 
   6   7   7       18.20       26.95      8.68 o 
   7   7   7        9.71        7.30      6.82 o 
   8   7   7      352.18      436.71     72.41 o 
  -8   8   7       66.60       58.20     26.74 o 
  -7   8   7       27.06       20.66      7.17 o 
  -6   8   7       12.97       40.40     29.33 o 
  -5   8   7      136.53      148.47     17.38 o 
  -4   8   7      754.56      775.12     28.02 o 
  -3   8   7      125.28      135.48     23.23 o 
  -2   8   7      254.41      248.18     10.29 o 
  -1   8   7      819.34      800.32     21.65 o 
   0   8   7        1.10        3.76      3.11 o 
   1   8   7      819.40      812.44     19.44 o 
   2   8   7      254.13      234.26     10.43 o 
   3   8   7      125.00      127.39     14.27 o 
   4   8   7      754.87      785.49     32.80 o 
   5   8   7      136.54      141.90     46.26 o 
   6   8   7       13.11       10.19      9.55 o 
   7   8   7       26.93       17.85     14.81 o 
   8   8   7       66.54       56.26     26.37 o 
  -8   9   7       38.04       48.18     20.36 o 
  -7   9   7       39.68       28.73     10.45 o 
  -6   9   7      126.24      127.07     30.06 o 
  -5   9   7      273.40      189.05     59.30 o 
  -4   9   7      107.07      148.95     19.17 o 
  -3   9   7      327.45      267.10     49.48 o 
  -2   9   7       58.56       54.39      9.14 o 
  -1   9   7      133.17      139.50     18.32 o 
   0   9   7      137.47      172.18     23.29 o 
   1   9   7      133.36      140.36     23.15 o 
   2   9   7       58.59       51.56      9.16 o 
   3   9   7      326.72      277.86     12.82 o 
   4   9   7      107.26      175.65     45.16 o 
   5   9   7      273.76      271.71     68.73 o 
   6   9   7      125.76      149.98     40.38 o 
   7   9   7       39.43       41.28     14.22 o 
   8   9   7       38.08       34.23     22.11 o 
  -7  10   7      111.16      118.63     32.42 o 
  -6  10   7      157.55      142.22     30.74 o 
  -5  10   7      188.08      197.55     22.89 o 
  -4  10   7      154.69      179.90     28.85 o 
  -3  10   7      555.22      535.94     18.21 o 
  -2  10   7      271.40      182.07     56.89 o 
  -1  10   7       66.14       72.85     12.79 o 
   0  10   7      266.44      287.37     17.23 o 
   1  10   7       66.10       63.57     11.51 o 
   2  10   7      271.69      278.13     15.24 o 
   3  10   7      555.37      526.78     14.62 o 
   4  10   7      154.96      175.85     37.87 o 
   5  10   7      187.68      204.01     54.56 o 
   6  10   7      157.40      152.69     46.91 o 
   7  10   7      111.35      125.18     57.21 o 
  -7  11   7       20.89       30.42     16.28 o 
  -6  11   7       38.03       50.21     14.27 o 
  -5  11   7      170.55      211.70     38.63 o 
  -4  11   7        4.00        6.27      4.86 o 
  -3  11   7      119.24      122.82     19.63 o 
  -2  11   7      379.25      375.93     22.28 o 
  -1  11   7      516.95      556.37     25.81 o 
   0  11   7      274.86      311.19     14.58 o 
   1  11   7      516.76      566.36     19.35 o 
   2  11   7      379.77      360.21     16.87 o 
   3  11   7      119.42       94.00     19.95 o 
   4  11   7        4.02       11.72      8.93 o 
   5  11   7      170.42      204.16     61.39 o 
   6  11   7       38.17       63.13     25.11 o 
   7  11   7       20.96       30.70     14.53 o 
  -6  12   7       63.77       57.30     15.02 o 
  -5  12   7      258.25      261.46     24.22 o 
  -4  12   7      129.15      142.05     25.94 o 
  -3  12   7        6.90       11.55      5.37 o 
  -2  12   7       74.13       85.01     13.37 o 
  -1  12   7       90.48       83.92     14.40 o 
   0  12   7      199.84      186.78     29.14 o 
   1  12   7       90.46       91.92     18.49 o 
   2  12   7       74.23       68.87     13.22 o 
   3  12   7        6.83        7.99      8.79 o 
   4  12   7      128.61      158.34     50.13 o 
   5  12   7      257.36      282.28     75.58 o 
   6  12   7       63.58       59.34     30.45 o 
  -6  13   7       10.18       12.17     10.63 o 
  -5  13   7       23.82       27.79      9.64 o 
  -4  13   7       55.68       87.83     17.38 o 
  -3  13   7       22.72       14.35      6.57 o 
  -2  13   7      124.96       63.85     25.71 o 
  -1  13   7      514.60      517.78     24.49 o 
   0  13   7       12.66       11.18      5.47 o 
   1  13   7      514.49      540.94     23.76 o 
   2  13   7      125.05      122.13     25.33 o 
   3  13   7       22.56       19.39      8.70 o 
   4  13   7       55.40       89.39     25.07 o 
   5  13   7       23.84       31.81     15.20 o 
   6  13   7       10.22       19.90     15.19 o 
  -5  14   7       20.22       24.86      7.85 o 
  -4  14   7       88.69       92.87     20.09 o 
  -3  14   7      122.76      118.68     24.37 o 
  -2  14   7      180.35      173.71     30.00 o 
  -1  14   7        1.98       10.61      4.29 o 
   0  14   7       40.64       33.07     10.54 o 
   1  14   7        1.92       13.97      5.20 o 
   2  14   7      180.15      185.29     42.66 o 
   3  14   7      123.27      117.56     35.24 o 
   4  14   7       89.12       92.04     32.52 o 
   5  14   7       20.17       13.08     11.14 o 
  -4  15   7       49.02       64.08     16.76 o 
  -3  15   7       80.33       90.36     19.33 o 
  -2  15   7        9.15       10.47      5.35 o 
  -1  15   7       30.40       39.35     10.07 o 
   0  15   7        1.63       -0.93      6.56 o 
   1  15   7       30.28       30.24     14.17 o 
   2  15   7        9.25       10.89      9.77 o 
   3  15   7       80.25       94.91     32.65 o 
   4  15   7       48.74       45.33     15.92 o 
  -3  16   7      537.18      632.21     24.77 o 
  -2  16   7      170.89      164.09     37.44 o 
  -1  16   7       37.74       36.38     10.18 o 
   0  16   7        0.77        4.55      4.17 o 
   1  16   7       37.82       32.66     17.55 o 
   2  16   7      170.51      172.97     28.11 o 
   3  16   7      537.35      681.49     38.17 o 
  -1  17   7      423.35      487.17     23.69 o 
   0  17   7      231.73      303.99     22.38 o 
   1  17   7      422.67      284.16    148.64 o 
   0   0   8      729.88      730.23     19.98 o 
   1   0   8      315.39      294.92      8.90 o 
   2   0   8        3.83        1.83      2.08 o 
   3   0   8        2.82        3.35      2.06 o 
   4   0   8      321.68      324.73      7.90 o 
   5   0   8       14.89       12.15      3.46 o 
   6   0   8      420.77      426.47     15.11 o 
   7   0   8       97.80      100.53     18.88 o 
   8   0   8       19.80       13.50     15.62 o 
   9   0   8       19.42       14.18     14.43 o 
  -9   1   8       30.53       31.68     15.39 o 
  -8   1   8       84.95       75.24     39.28 o 
  -7   1   8       52.82       72.56     26.04 o 
  -6   1   8       27.02       23.33      5.52 o 
  -5   1   8      105.76      100.53      5.90 o 
  -4   1   8      694.12      682.23     18.89 o 
  -3   1   8      219.52      223.71      5.85 o 
  -2   1   8       12.77       14.78      2.81 o 
  -1   1   8     1329.32     1411.92     21.56 o 
   0   1   8     6253.06     6841.18    107.36 o 
   1   1   8     1328.72     1450.81     19.20 o 
   2   1   8       12.76       13.89      2.60 o 
   3   1   8      219.03      218.71      6.30 o 
   4   1   8      694.17      703.60     19.71 o 
   5   1   8      105.74       95.72      9.01 o 
   6   1   8       27.05       30.60      7.26 o 
   7   1   8       52.79       40.72     11.09 o 
   8   1   8       84.79       92.61     36.83 o 
   9   1   8       30.61       31.22     19.36 o 
  -9   2   8       68.81       53.11     39.83 o 
  -8   2   8       80.29       75.02     30.42 o 
  -7   2   8       80.93       76.22     31.49 o 
  -6   2   8      112.03      112.98     10.94 o 
  -5   2   8      103.81       98.70      4.12 o 
  -4   2   8      339.71      347.23     10.52 o 
  -3   2   8      176.15      166.97      9.77 o 
  -2   2   8      401.62      414.82     11.05 o 
  -1   2   8     1486.55     1555.41     20.07 o 
   0   2   8        1.37        3.09      2.78 o 
   1   2   8     1485.01     1551.25     19.00 o 
   2   2   8      401.83      420.36     11.16 o 
   3   2   8      175.96      186.83      8.44 o 
   4   2   8      339.91      351.25     11.86 o 
   5   2   8      103.68       95.45      9.58 o 
   6   2   8      112.39      117.62     14.80 o 
   7   2   8       80.66       76.01     19.52 o 
   8   2   8       80.10       60.24     24.19 o 
   9   2   8       68.90       44.32     41.74 o 
  -9   3   8       63.25       37.88     33.20 o 
  -8   3   8       16.55       15.00      7.94 o 
  -7   3   8      181.27      174.19     68.00 o 
  -6   3   8       33.75       41.05     14.89 o 
  -5   3   8     1309.09     1273.65     38.51 o 
  -4   3   8      314.63      320.05     20.42 o 
  -3   3   8      195.43      193.85      8.09 o 
  -2   3   8      478.90      486.18     12.21 o 
  -1   3   8      520.21      498.28     14.71 o 
   0   3   8     1148.44     1129.98     22.92 o 
   1   3   8      520.02      487.63     12.58 o 
   2   3   8      478.36      485.27     12.55 o 
   3   3   8      195.56      217.85     12.54 o 
   4   3   8      314.77      331.30     14.88 o 
   5   3   8     1308.48     1296.20     37.71 o 
   6   3   8       33.45       24.38      6.69 o 
   7   3   8      181.47      171.19     34.19 o 
   8   3   8       16.56       12.27     10.64 o 
   9   3   8       63.41       43.27     43.66 o 
  -9   4   8       40.69       21.74     18.51 o 
  -8   4   8       20.53       11.03     14.55 o 
  -7   4   8       40.52       28.32     23.24 o 
  -6   4   8      119.82      111.93     36.72 o 
  -5   4   8      422.99      417.28     43.83 o 
  -4   4   8       61.39       53.08      9.26 o 
  -3   4   8      704.91      743.90     29.04 o 
  -2   4   8      216.85      205.51      6.38 o 
  -1   4   8       90.46      110.51     16.77 o 
   0   4   8      870.96      967.14     17.20 o 
   1   4   8       90.71       98.54     13.20 o 
   2   4   8      216.77      213.85      6.30 o 
   3   4   8      704.90      730.29     28.27 o 
   4   4   8       61.45       51.50     11.46 o 
   5   4   8      422.54      405.36     21.21 o 
   6   4   8      119.98      142.27     27.16 o 
   7   4   8       40.59       43.28     13.55 o 
   8   4   8       20.46       17.20      8.45 o 
   9   4   8       40.34       22.14     33.21 o 
  -8   5   8        4.05        1.24      6.39 o 
  -7   5   8       74.25       68.41     19.17 o 
  -6   5   8      364.87      391.62     31.28 o 
  -5   5   8       89.33       97.09     19.48 o 
  -4   5   8      156.25      200.57     36.18 o 
  -3   5   8      121.68      132.74      7.40 o 
  -2   5   8      188.38      188.07      8.32 o 
  -1   5   8      264.22      242.09      8.15 o 
   0   5   8      464.04      486.71     16.40 o 
   1   5   8      264.06      239.32      9.03 o 
   2   5   8      188.75      192.43      8.28 o 
   3   5   8      121.37      147.92     25.57 o 
   4   5   8      156.26      196.49     26.01 o 
   5   5   8       89.45       87.22     18.85 o 
   6   5   8      365.32      358.99     20.94 o 
   7   5   8       74.31       85.25     21.32 o 
   8   5   8        4.09        4.91      5.24 o 
  -8   6   8      139.02      136.20     42.06 o 
  -7   6   8      165.27      195.83     43.70 o 
  -6   6   8      107.84      124.87     24.37 o 
  -5   6   8       62.64       73.22     14.56 o 
  -4   6   8      501.87      468.59     23.05 o 
  -3   6   8       83.60       96.23     18.20 o 
  -2   6   8      493.98      508.63     16.62 o 
  -1   6   8      614.19      645.32     16.55 o 
   0   6   8      104.52      141.71     18.89 o 
   1   6   8      613.85      624.19     15.52 o 
   2   6   8      494.06      498.77     14.15 o 
   3   6   8       84.07       96.55     15.99 o 
   4   6   8      500.76      481.16     19.87 o 
   5   6   8       62.73       84.68     18.88 o 
   6   6   8      108.16      104.18     28.22 o 
   7   6   8      165.26      211.67     47.09 o 
   8   6   8      138.64      127.53     34.11 o 
  -8   7   8       16.96       21.19      7.80 o 
  -7   7   8      192.66      182.29     42.01 o 
  -6   7   8      541.58      592.38     22.33 o 
  -5   7   8       30.23       29.84      9.06 o 
  -4   7   8      160.19      187.52     33.70 o 
  -3   7   8      304.86      279.93     29.21 o 
  -2   7   8       45.80       44.91      9.20 o 
  -1   7   8       44.75       51.22      9.22 o 
   0   7   8      113.39      140.99     20.33 o 
   1   7   8       44.73       40.08      6.44 o 
   2   7   8       45.86       45.16      7.01 o 
   3   7   8      305.45      329.36     24.72 o 
   4   7   8      159.62      196.59     30.98 o 
   5   7   8       30.43       31.73     11.85 o 
   6   7   8      541.59      561.19     24.53 o 
   7   7   8      192.50      235.15     32.45 o 
   8   7   8       17.09        5.04      8.68 o 
  -8   8   8       16.15       22.36     10.44 o 
  -7   8   8      102.28      108.32     25.58 o 
  -6   8   8       20.85       18.38      6.68 o 
  -5   8   8       45.62       51.48     11.33 o 
  -4   8   8      217.56      215.63     22.58 o 
  -3   8   8      111.52      116.59     24.10 o 
  -2   8   8      206.23      218.29     14.98 o 
  -1   8   8       43.85       51.15     10.51 o 
   0   8   8      830.35      622.83    152.00 o 
   1   8   8       43.91       43.42      5.85 o 
   2   8   8      205.64      215.15      9.99 o 
   3   8   8      111.21       97.15     11.40 o 
   4   8   8      217.14      244.79     33.70 o 
   5   8   8       45.51       54.77     15.08 o 
   6   8   8       20.98       17.78     10.38 o 
   7   8   8      102.07      107.45     36.27 o 
   8   8   8       16.32       26.70     13.02 o 
  -7   9   8       97.33       87.15     23.61 o 
  -6   9   8       42.80       40.25     10.34 o 
  -5   9   8      166.83      102.55     33.55 o 
  -4   9   8       81.71       76.75     12.61 o 
  -3   9   8       55.65       62.46     11.92 o 
  -2   9   8      290.33      260.29     19.71 o 
  -1   9   8      148.77       87.12     33.16 o 
   0   9   8        0.81        6.26      4.75 o 
   1   9   8      149.27       61.98     51.82 o 
   2   9   8      290.34      260.45      9.73 o 
   3   9   8       55.70       60.44     11.13 o 
   4   9   8       81.69       75.38     15.96 o 
   5   9   8      167.06      159.52     38.78 o 
   6   9   8       42.75       36.04     14.21 o 
   7   9   8       97.05       87.70     30.30 o 
  -7  10   8      126.70       63.70     29.42 o 
  -6  10   8       31.01       35.79      8.46 o 
  -5  10   8       14.22        9.89      8.37 o 
  -4  10   8      148.68      169.25     27.49 o 
  -3  10   8       89.87       65.23     16.05 o 
  -2  10   8       12.93        9.61      6.44 o 
  -1  10   8      279.73      282.71     29.78 o 
   0  10   8      451.58      460.94     20.31 o 
   1  10   8      279.68      256.37     19.49 o 
   2  10   8       13.02       20.30      5.09 o 
   3  10   8       90.16       98.12     19.94 o 
   4  10   8      148.84       66.30     59.37 o 
   5  10   8       14.20       22.62     11.89 o 
   6  10   8       30.80       48.36     13.58 o 
   7  10   8      126.63       97.49     44.97 o 
  -7  11   8       48.34       42.14     16.05 o 
  -6  11   8       37.64       32.35     10.89 o 
  -5  11   8      108.19      126.22     25.17 o 
  -4  11   8       92.77       97.35     15.68 o 
  -3  11   8      151.55       96.33     42.53 o 
  -2  11   8      505.82      491.45     22.11 o 
  -1  11   8      179.43      163.47     25.88 o 
   0  11   8       32.93       47.75      9.32 o 
   1  11   8      179.51      134.38     22.09 o 
   2  11   8      506.77      454.14     20.52 o 
   3  11   8      151.64      157.73     35.52 o 
   4  11   8       92.38      105.21     24.46 o 
   5  11   8      108.22      131.18     31.58 o 
   6  11   8       37.84       25.57     18.88 o 
   7  11   8       48.57       44.32     55.98 o 
  -6  12   8       65.97       61.89     19.95 o 
  -5  12   8      123.56      100.44     28.48 o 
  -4  12   8       74.56       88.61     17.99 o 
  -3  12   8       25.24       17.64      8.61 o 
  -2  12   8      114.81      138.34     22.25 o 
  -1  12   8      118.75       86.62     32.15 o 
   0  12   8      527.33      556.83     19.82 o 
   1  12   8      119.29      139.15     28.27 o 
   2  12   8      115.28       83.45     26.61 o 
   3  12   8       25.45       25.63     17.18 o 
   4  12   8       74.67       94.55     26.70 o 
   5  12   8      123.76      110.12     33.36 o 
   6  12   8       65.72       77.31     33.63 o 
  -5  13   8      220.92      242.74     20.90 o 
  -4  13   8      142.34      161.42     28.51 o 
  -3  13   8      492.00      529.02     23.02 o 
  -2  13   8      671.18      611.56    109.13 o 
  -1  13   8       48.53       54.60     11.67 o 
   0  13   8       13.67       10.80      5.66 o 
   1  13   8       48.64       55.63     11.64 o 
   2  13   8      671.80      687.43     35.04 o 
   3  13   8      491.22      529.40     27.05 o 
   4  13   8      142.33      152.09     37.27 o 
   5  13   8      220.73      223.17     62.32 o 
  -5  14   8       29.65       36.05     10.48 o 
  -4  14   8       78.94       79.17     19.66 o 
  -3  14   8      100.32       98.71     22.80 o 
  -2  14   8      139.85      142.39     29.88 o 
  -1  14   8      253.64      294.69     27.32 o 
   0  14   8      649.70      731.42     24.02 o 
   1  14   8      253.64      272.91     20.79 o 
   2  14   8      139.91      160.40     44.52 o 
   3  14   8      100.17      124.76     32.36 o 
   4  14   8       79.25       64.67     24.72 o 
   5  14   8       29.68       39.58     18.20 o 
  -4  15   8       42.11       54.60     19.91 o 
  -3  15   8       62.38       72.35     16.98 o 
  -2  15   8       22.59       30.17      9.39 o 
  -1  15   8       17.92       16.55      8.04 o 
   0  15   8        0.11        7.54      6.07 o 
   1  15   8       17.95       13.01      8.47 o 
   2  15   8       22.53       22.60     10.43 o 
   3  15   8       62.57       85.19     23.22 o 
   4  15   8       41.98       55.96     25.38 o 
  -2  16   8       19.31       15.58      8.31 o 
  -1  16   8       83.43       85.92     27.62 o 
   0  16   8        3.87        6.69      5.93 o 
   1  16   8       83.83       90.38     25.20 o 
   2  16   8       19.40       22.72      8.71 o 
   1   0   9      686.53      705.45     14.49 o 
   2   0   9      212.66      238.99     11.69 o 
   3   0   9      713.39      762.29     16.69 o 
   4   0   9      183.40      186.85      7.82 o 
   5   0   9      299.47      284.62     13.41 o 
   6   0   9     1097.60     1144.25     18.92 o 
   7   0   9        0.35       10.22      6.29 o 
   8   0   9       85.86       87.30     32.35 o 
   9   0   9        0.02        9.51     11.95 o 
  -9   1   9      182.56      119.97     67.19 o 
  -8   1   9       23.76       24.33     16.61 o 
  -7   1   9      150.40      168.10     66.91 o 
  -6   1   9       45.82       42.10     11.62 o 
  -5   1   9       28.93       26.69      7.08 o 
  -4   1   9     1642.81     1615.91     33.18 o 
  -3   1   9      430.19      417.42      9.64 o 
  -2   1   9      102.11      101.50      6.27 o 
  -1   1   9     5549.78     5834.74     54.01 o 
   0   1   9       53.31       62.03      9.55 o 
   1   1   9     5548.74     5978.55     73.62 o 
   2   1   9      102.12      109.62      9.67 o 
   3   1   9      429.95      429.14     12.36 o 
   4   1   9     1641.86     1645.66     33.88 o 
   5   1   9       28.66       28.96      6.22 o 
   6   1   9       45.85       45.07     11.20 o 
   7   1   9      150.06      156.81     14.95 o 
   8   1   9       23.70       30.82     19.39 o 
   9   1   9      182.52      113.31     86.67 o 
  -9   2   9       16.49       14.38     15.74 o 
  -8   2   9       20.64       21.19     18.73 o 
  -7   2   9      186.18      188.34     72.37 o 
  -6   2   9      765.89      719.59     19.22 o 
  -5   2   9       67.64       66.85      4.73 o 
  -4   2   9      132.26      118.86      9.57 o 
  -3   2   9      123.71      119.11      8.76 o 
  -2   2   9     1505.05     1568.01     29.57 o 
  -1   2   9       25.30       47.13      8.48 o 
   0   2   9      584.65      631.74     25.50 o 
   1   2   9       24.96       51.00      7.26 o 
   2   2   9     1505.28     1544.30     27.26 o 
   3   2   9      123.54      130.55      7.03 o 
   4   2   9      132.12      132.90      8.78 o 
   5   2   9       67.14       74.88      9.97 o 
   6   2   9      766.42      729.93     21.97 o 
   7   2   9      186.18      194.62     11.20 o 
   8   2   9       20.73       36.44     17.33 o 
   9   2   9       16.41       25.78     25.90 o 
  -9   3   9       46.51       36.42     23.63 o 
  -8   3   9       55.38       40.17     26.02 o 
  -7   3   9      130.74      132.10     49.68 o 
  -6   3   9       76.79       80.14     25.43 o 
  -5   3   9       99.31      109.77     16.86 o 
  -4   3   9      122.00      110.23     11.32 o 
  -3   3   9       50.54       39.49      8.58 o 
  -2   3   9      733.18      714.42     14.62 o 
  -1   3   9      276.39      278.62     10.75 o 
   0   3   9      265.64      289.08     11.89 o 
   1   3   9      276.35      268.50     10.47 o 
   2   3   9      734.09      699.16     15.46 o 
   3   3   9       50.25       59.73      6.51 o 
   4   3   9      121.41      128.30     21.16 o 
   5   3   9       99.26      103.41     21.91 o 
   6   3   9       77.34       89.85     14.51 o 
   7   3   9      130.58      117.79     27.86 o 
   8   3   9       55.40       57.88     21.29 o 
   9   3   9       46.82       28.87     25.08 o 
  -8   4   9       54.28       50.08     37.23 o 
  -7   4   9       19.83       22.60     15.08 o 
  -6   4   9      501.41      497.94     30.15 o 
  -5   4   9      487.18      482.88     30.69 o 
  -4   4   9       83.04       68.04     11.34 o 
  -3   4   9      276.40      287.82      7.13 o 
  -2   4   9      201.18      200.22     10.14 o 
  -1   4   9       73.46       72.41     13.21 o 
   0   4   9      180.51      168.40     10.21 o 
   1   4   9       74.17       68.79     10.57 o 
   2   4   9      201.05      199.34      8.37 o 
   3   4   9      276.48      287.47     13.38 o 
   4   4   9       82.97       68.53     11.93 o 
   5   4   9      486.74      475.65     18.48 o 
   6   4   9      502.18      501.36     19.52 o 
   7   4   9       19.68       12.13      4.69 o 
   8   4   9       54.25       47.48     20.87 o 
  -8   5   9      104.19      109.65     27.96 o 
  -7   5   9      327.06      354.82     33.54 o 
  -6   5   9       99.78      116.05     24.96 o 
  -5   5   9      216.94      221.75     25.38 o 
  -4   5   9     1175.49     1148.23     83.61 o 
  -3   5   9       25.48       25.54      6.89 o 
  -2   5   9      947.50      927.10     24.36 o 
  -1   5   9     1650.86     1671.42     32.67 o 
   0   5   9      712.42      729.84     31.04 o 
   1   5   9     1648.49     1679.92     30.05 o 
   2   5   9      948.39      964.55     26.54 o 
   3   5   9       25.43       33.96      6.16 o 
   4   5   9     1176.41     1167.04     36.07 o 
   5   5   9      217.54      247.02     32.69 o 
   6   5   9      100.21      106.22     18.47 o 
   7   5   9      327.89      360.51     21.24 o 
   8   5   9      104.45       97.67     25.99 o 
  -8   6   9      196.75      176.19     26.39 o 
  -7   6   9      137.52      130.53     40.37 o 
  -6   6   9      403.56      414.89     26.65 o 
  -5   6   9      182.70      227.50     41.08 o 
  -4   6   9       37.14       52.20     11.98 o 
  -3   6   9      650.67      659.87     26.49 o 
  -2   6   9      109.33      101.98      6.76 o 
  -1   6   9      557.91      549.20     17.02 o 
   0   6   9      177.24      168.83     13.99 o 
   1   6   9      557.89      532.59     16.85 o 
   2   6   9      109.44      106.24      6.63 o 
   3   6   9      650.38      712.95     21.73 o 
   4   6   9       37.37       50.07     10.45 o 
   5   6   9      182.57      240.77     32.44 o 
   6   6   9      403.09      387.17     23.54 o 
   7   6   9      137.01      139.59     31.64 o 
   8   6   9      196.33      196.80     25.99 o 
  -8   7   9        4.92        8.06      6.03 o 
  -7   7   9      213.10      243.16     68.20 o 
  -6   7   9       22.62       31.21     13.41 o 
  -5   7   9        4.21        8.81      7.43 o 
  -4   7   9      387.79      425.62     28.04 o 
  -3   7   9      224.82      229.67     23.16 o 
  -2   7   9      216.16      197.49     11.93 o 
  -1   7   9      281.10      286.74      8.76 o 
   0   7   9        4.92        6.23      3.45 o 
   1   7   9      282.18      268.10     10.05 o 
   2   7   9      215.66      170.96     24.90 o 
   3   7   9      225.10      249.07     29.15 o 
   4   7   9      388.72      395.98     21.76 o 
   5   7   9        4.22        7.20      5.64 o 
   6   7   9       22.68       32.07     11.89 o 
   7   7   9      212.32      243.00     20.83 o 
   8   7   9        4.93       10.20      7.15 o 
  -8   8   9      259.60      291.89     23.87 o 
  -7   8   9       19.54       16.32      8.35 o 
  -6   8   9        1.00        7.22      6.96 o 
  -5   8   9       55.59       58.55     13.14 o 
  -4   8   9       13.15       21.59      8.10 o 
  -3   8   9      567.44      571.25     25.48 o 
  -2   8   9      171.06      160.53     10.30 o 
  -1   8   9      233.00      194.64     25.86 o 
   0   8   9       23.12       18.13      5.63 o 
   1   8   9      232.88      219.69     12.55 o 
   2   8   9      170.02      160.06      8.70 o 
   3   8   9      566.26      587.83     16.90 o 
   4   8   9       13.06       21.16      8.12 o 
   5   8   9       55.51       47.26     11.43 o 
   6   8   9        1.02        2.79      6.83 o 
   7   8   9       19.49       27.15      9.99 o 
   8   8   9      260.09      309.17     21.28 o 
  -7   9   9        6.61       16.64      7.78 o 
  -6   9   9       57.21       69.09     13.91 o 
  -5   9   9       32.27       26.08     11.90 o 
  -4   9   9      193.25      174.88     24.25 o 
  -3   9   9      717.54      728.36     22.25 o 
  -2   9   9      157.98      156.48     27.15 o 
  -1   9   9       51.51       69.00     12.19 o 
   0   9   9       21.01       18.87      6.42 o 
   1   9   9       51.76       57.74     12.17 o 
   2   9   9      158.08      164.25     25.20 o 
   3   9   9      717.32      745.44     29.82 o 
   4   9   9      192.93      184.47     36.05 o 
   5   9   9       32.27       31.82      8.92 o 
   6   9   9       57.39       65.42     18.81 o 
   7   9   9        6.67        7.34      5.57 o 
  -7  10   9       68.13       68.33     17.94 o 
  -6  10   9       55.16       54.07     15.44 o 
  -5  10   9       42.66       39.95     14.02 o 
  -4  10   9      390.41      420.41     24.17 o 
  -3  10   9       24.48       23.33      7.38 o 
  -2  10   9       44.13       52.36     10.32 o 
  -1  10   9        2.32        9.42      5.10 o 
   0  10   9      494.93      424.58     18.31 o 
   1  10   9        2.35        8.65      4.60 o 
   2  10   9       44.23       46.90     10.80 o 
   3  10   9       24.43       22.99      8.94 o 
   4  10   9      390.42      422.88     23.24 o 
   5  10   9       42.76       64.84     16.15 o 
   6  10   9       55.29       35.06     18.78 o 
   7  10   9       68.13       71.74     30.11 o 
  -6  11   9       10.62       15.40      7.10 o 
  -5  11   9      116.84      135.96     28.57 o 
  -4  11   9       89.97       97.01     17.50 o 
  -3  11   9      254.46       87.99     70.90 o 
  -2  11   9       72.43       80.06     13.96 o 
  -1  11   9       73.69       74.01     12.23 o 
   0  11   9      328.06      403.52     19.73 o 
   1  11   9       73.98       65.71     11.57 o 
   2  11   9       72.63       82.72     17.99 o 
   3  11   9      254.35      286.00     60.72 o 
   4  11   9       89.92       40.84     39.85 o 
   5  11   9      116.78      153.39     39.15 o 
   6  11   9       10.63       23.96     17.35 o 
  -6  12   9      149.43      125.19     44.01 o 
  -5  12   9      131.77      133.71     28.58 o 
  -4  12   9       82.28      103.77     19.26 o 
  -3  12   9       22.26       32.76      8.67 o 
  -2  12   9       47.90       50.64     18.06 o 
  -1  12   9       31.11       37.87      8.41 o 
   0  12   9       16.58       13.49      5.94 o 
   1  12   9       31.16       22.05      7.90 o 
   2  12   9       48.17       42.88     11.99 o 
   3  12   9       22.22       23.15     10.11 o 
   4  12   9       82.28       95.21     24.98 o 
   5  12   9      132.01      133.45     40.60 o 
   6  12   9      149.72      139.47     53.48 o 
  -5  13   9      128.30      129.30     34.87 o 
  -4  13   9      115.71      108.47     22.71 o 
  -3  13   9      128.87      145.01     22.49 o 
  -2  13   9      245.28      258.46     23.72 o 
  -1  13   9       75.20       73.64     13.56 o 
   0  13   9        3.45        6.24      4.97 o 
   1  13   9       75.06       70.71     16.09 o 
   2  13   9      245.35      267.54     23.06 o 
   3  13   9      128.59       45.45     54.85 o 
   4  13   9      116.00      118.75     32.47 o 
   5  13   9      128.18      118.65     49.13 o 
  -4  14   9       83.12       84.02     19.12 o 
  -3  14   9      372.00      409.56     32.27 o 
  -2  14   9       72.14       36.73     16.81 o 
  -1  14   9       14.82       20.80      6.17 o 
   0  14   9       95.56      106.46     23.68 o 
   1  14   9       14.86       16.47      9.18 o 
   2  14   9       72.41       72.63     18.41 o 
   3  14   9      371.34      383.55     42.06 o 
   4  14   9       83.10       78.27     30.75 o 
  -3  15   9      301.68      326.78     26.63 o 
  -2  15   9      182.92      204.60     24.26 o 
  -1  15   9       77.99       85.02     18.43 o 
   0  15   9        0.60        4.32      5.82 o 
   1  15   9       78.17       73.88     23.58 o 
   2  15   9      182.88      214.40     49.89 o 
   3  15   9      301.79      295.36     34.40 o 
  -2  16   9       12.26       17.32      7.61 o 
  -1  16   9       13.19       24.98      7.23 o 
   0  16   9       45.66       53.10     19.63 o 
   1  16   9       13.10       19.46     12.63 o 
   2  16   9       12.39       18.32     10.54 o 
   0   0  10       78.62      120.61     25.57 o 
   1   0  10      270.50      264.83     10.36 o 
   2   0  10      494.14      513.81     14.00 o 
   3   0  10        1.34        2.34      2.48 o 
   4   0  10      464.20      430.07     17.14 o 
   5   0  10       17.80       20.89      5.87 o 
   6   0  10      397.52      403.18     12.34 o 
   7   0  10      262.57      265.87     33.74 o 
   8   0  10        0.65       -0.92     11.60 o 
  -8   1  10       30.63       38.35     21.25 o 
  -7   1  10      134.46      127.88     47.33 o 
  -6   1  10       59.40       64.54     21.71 o 
  -5   1  10      144.21      133.70     10.56 o 
  -4   1  10        6.26        8.31      3.06 o 
  -3   1  10      388.36      374.95     11.67 o 
  -2   1  10       80.31       96.40      9.65 o 
  -1   1  10      844.32      851.82     19.86 o 
   0   1  10     2441.23     2484.71     44.02 o 
   1   1  10      845.88      840.30     19.28 o 
   2   1  10       80.77       97.44     10.13 o 
   3   1  10      387.81      365.78     18.26 o 
   4   1  10        6.16        7.43      2.07 o 
   5   1  10      144.36      143.07     12.24 o 
   6   1  10       58.94       63.52     15.34 o 
   7   1  10      134.39      119.17     38.72 o 
   8   1  10       30.58       28.28     12.48 o 
  -8   2  10       51.16       46.28     32.20 o 
  -7   2  10       13.77       22.97     13.10 o 
  -6   2  10      338.29      348.81     36.02 o 
  -5   2  10      272.64      254.79      6.44 o 
  -4   2  10      225.72      223.39      8.10 o 
  -3   2  10       74.14       69.16      9.97 o 
  -2   2  10      763.77      806.80     18.46 o 
  -1   2  10      635.78      643.08     16.00 o 
   0   2  10      580.59      621.44     17.56 o 
   1   2  10      636.57      645.00     16.96 o 
   2   2  10      763.93      805.30     17.03 o 
   3   2  10       74.21       77.96      9.97 o 
   4   2  10      225.50      212.93     28.85 o 
   5   2  10      272.73      260.21     16.22 o 
   6   2  10      338.14      349.02     17.31 o 
   7   2  10       13.69       17.65      9.30 o 
   8   2  10       50.92       54.78     29.47 o 
  -8   3  10        0.34       10.40     11.92 o 
  -7   3  10      235.31      226.53     61.80 o 
  -6   3  10      219.79      220.34     53.79 o 
  -5   3  10      586.64      576.09     23.66 o 
  -4   3  10      721.85      742.00     25.58 o 
  -3   3  10       93.66       78.62      6.88 o 
  -2   3  10      908.92      890.72     23.79 o 
  -1   3  10     1264.24     1266.99     24.29 o 
   0   3  10       17.94       19.79      4.23 o 
   1   3  10     1263.39     1232.00     26.43 o 
   2   3  10      909.60      903.43     25.56 o 
   3   3  10       93.96       94.81     12.52 o 
   4   3  10      722.14      738.25     24.75 o 
   5   3  10      586.96      581.50     20.03 o 
   6   3  10      220.11      186.19     17.92 o 
   7   3  10      235.16      230.05     14.17 o 
   8   3  10        0.34        4.64      7.47 o 
  -8   4  10        7.72       11.38     11.48 o 
  -7   4  10       60.95       57.75     25.09 o 
  -6   4  10       10.41       13.97     11.10 o 
  -5   4  10       44.98       57.79     15.68 o 
  -4   4  10       14.52       17.38      5.40 o 
  -3   4  10      145.37      137.17      8.53 o 
  -2   4  10      294.16      284.20      7.47 o 
  -1   4  10      450.31      478.39     17.33 o 
   0   4  10     1386.37     1423.42     30.42 o 
   1   4  10      450.24      458.19     17.14 o 
   2   4  10      294.12      282.78      8.84 o 
   3   4  10      145.28      139.92      8.67 o 
   4   4  10       14.54       15.76      4.64 o 
   5   4  10       44.70       32.18     13.09 o 
   6   4  10       10.40        8.06      4.68 o 
   7   4  10       60.71       57.83     12.59 o 
   8   4  10        7.74       12.78     11.20 o 
  -8   5  10        3.57        5.68      5.88 o 
  -7   5  10      179.48      204.03     48.43 o 
  -6   5  10       71.88       78.94     20.81 o 
  -5   5  10      173.75      198.96     45.55 o 
  -4   5  10      292.61      277.17     25.54 o 
  -3   5  10       34.85       34.67      9.47 o 
  -2   5  10      681.69      652.16     24.32 o 
  -1   5  10      243.88      245.91      9.34 o 
   0   5  10      373.71      370.93     17.69 o 
   1   5  10      243.50      232.88      9.71 o 
   2   5  10      682.65      654.91     17.39 o 
   3   5  10       34.76       38.59      6.54 o 
   4   5  10      293.35      302.57     24.02 o 
   5   5  10      173.37      203.32     29.36 o 
   6   5  10       71.77       81.49     16.78 o 
   7   5  10      179.26      172.36     20.49 o 
   8   5  10        3.52       -0.01      7.85 o 
  -8   6  10       26.86       16.37      8.83 o 
  -7   6  10       24.80       16.88      7.95 o 
  -6   6  10      257.03      316.17     59.15 o 
  -5   6  10      612.89      674.19     36.91 o 
  -4   6  10      191.45      197.82     23.69 o 
  -3   6  10      118.51       99.46     15.75 o 
  -2   6  10       73.77       72.68      4.29 o 
  -1   6  10      382.97      359.42     10.76 o 
   0   6  10      636.41      659.34     21.38 o 
   1   6  10      383.08      365.60     14.90 o 
   2   6  10       74.17       77.76     12.09 o 
   3   6  10      118.63       96.57     13.17 o 
   4   6  10      191.51      216.01     32.66 o 
   5   6  10      613.43      630.92     20.28 o 
   6   6  10      257.00      265.39     20.98 o 
   7   6  10       24.81       21.90      6.99 o 
   8   6  10       26.77       20.92      8.70 o 
  -8   7  10      349.17      366.82     26.64 o 
  -7   7  10      303.04      317.85     35.48 o 
  -6   7  10       19.32       28.67      9.15 o 
  -5   7  10       22.42       20.99     10.86 o 
  -4   7  10      280.25      267.58     20.45 o 
  -3   7  10     1510.14     1588.27     48.97 o 
  -2   7  10      885.40      852.73     23.87 o 
  -1   7  10      262.52      292.85     12.04 o 
   0   7  10      307.77      286.43     16.68 o 
   1   7  10      262.52      294.52     18.69 o 
   2   7  10      885.04      840.54     21.07 o 
   3   7  10     1511.42     1611.75     39.40 o 
   4   7  10      279.95      293.85     24.20 o 
   5   7  10       22.40       25.05      5.75 o 
   6   7  10       19.45       26.30     10.39 o 
   7   7  10      303.26      349.40     20.82 o 
   8   7  10      349.92      390.94     23.56 o 
  -7   8  10       70.81       71.62     24.52 o 
  -6   8  10       15.83       28.18     12.10 o 
  -5   8  10       45.90       46.95     13.75 o 
  -4   8  10      431.57      447.12     19.76 o 
  -3   8  10       46.25       55.52     11.65 o 
  -2   8  10       16.12       26.97      7.68 o 
  -1   8  10       21.07       16.06      3.58 o 
   0   8  10      474.31      459.89     15.53 o 
   1   8  10       21.09       15.59      4.84 o 
   2   8  10       16.08       22.93      4.74 o 
   3   8  10       46.49       56.83     10.58 o 
   4   8  10      431.81      420.79     29.63 o 
   5   8  10       46.02       59.45     12.43 o 
   6   8  10       15.78       23.03      8.18 o 
   7   8  10       71.07       39.85     21.83 o 
  -7   9  10      166.05      154.59     37.38 o 
  -6   9  10      135.53      136.77     46.76 o 
  -5   9  10       30.26       39.70      9.83 o 
  -4   9  10      306.04      307.55     30.43 o 
  -3   9  10       27.82       31.53      8.57 o 
  -2   9  10       22.70       23.73      7.15 o 
  -1   9  10      325.72      326.71     18.04 o 
   0   9  10      545.83      570.41     19.90 o 
   1   9  10      325.62      322.00     16.32 o 
   2   9  10       22.68       21.69      6.20 o 
   3   9  10       27.69       42.50     12.06 o 
   4   9  10      305.73      298.50     30.08 o 
   5   9  10       30.30       22.62      9.40 o 
   6   9  10      135.76      106.81     42.15 o 
   7   9  10      166.18      147.78     52.02 o 
  -7  10  10      125.51       98.77     39.45 o 
  -6  10  10      102.96       50.29     30.25 o 
  -5  10  10       21.90       21.14      8.09 o 
  -4  10  10      133.12       83.16     36.61 o 
  -3  10  10        1.64       12.59      5.51 o 
  -2  10  10       63.42       65.71     11.73 o 
  -1  10  10      108.19       70.45     29.15 o 
   0  10  10        0.02        5.51      4.33 o 
   1  10  10      108.13      112.43     19.61 o 
   2  10  10       63.13       74.94     17.88 o 
   3  10  10        1.68       11.04      7.49 o 
   4  10  10      133.53      144.52     24.93 o 
   5  10  10       21.84       15.92     12.31 o 
   6  10  10      102.81      103.21     38.77 o 
   7  10  10      125.70      105.98     44.48 o 
  -6  11  10       49.57       47.64     16.71 o 
  -5  11  10        8.98        9.31      5.23 o 
  -4  11  10       36.34       31.23     10.74 o 
  -3  11  10       15.62       16.90      5.30 o 
  -2  11  10       18.15       15.30      6.04 o 
  -1  11  10      102.09       95.13     16.97 o 
   0  11  10      256.91      206.64     32.22 o 
   1  11  10      102.20       95.08     18.73 o 
   2  11  10       18.19       13.87      5.86 o 
   3  11  10       15.53       17.05      8.60 o 
   4  11  10       36.28       44.45     16.55 o 
   5  11  10        9.04       19.17     11.90 o 
   6  11  10       49.56       55.04     21.05 o 
  -6  12  10      114.55       54.65     23.93 o 
  -5  12  10        5.27        4.23      4.67 o 
  -4  12  10       24.78       25.23      7.98 o 
  -3  12  10       16.17       25.16      8.79 o 
  -2  12  10       17.14       16.65      4.81 o 
  -1  12  10      409.51      421.98     18.60 o 
   0  12  10       38.60       33.58     12.64 o 
   1  12  10      410.00      412.94     15.84 o 
   2  12  10       17.05       32.24     13.46 o 
   3  12  10       16.24       31.07     10.57 o 
   4  12  10       24.79       25.54     10.09 o 
   5  12  10        5.26       10.46      7.62 o 
   6  12  10      114.36      112.78     40.26 o 
  -5  13  10       11.29       13.62      9.04 o 
  -4  13  10       48.14       50.92     14.52 o 
  -3  13  10      370.74      418.87     37.78 o 
  -2  13  10      138.61      137.33     20.32 o 
  -1  13  10       97.54      112.11     27.10 o 
   0  13  10        0.43        7.64      4.51 o 
   1  13  10       97.62      101.56     25.30 o 
   2  13  10      138.52      136.57     32.45 o 
   3  13  10      370.47      429.42     71.85 o 
   4  13  10       48.46       49.79     15.41 o 
   5  13  10       11.37       16.47      9.89 o 
  -4  14  10       13.92       19.39      8.24 o 
  -3  14  10        5.16        6.96      7.11 o 
  -2  14  10       34.68       25.99      8.61 o 
  -1  14  10       10.79        9.26      5.29 o 
   0  14  10       91.26       94.51     23.80 o 
   1  14  10       10.83        7.63     11.05 o 
   2  14  10       34.71       30.41     11.71 o 
   3  14  10        5.27        7.91      7.98 o 
   4  14  10       13.90       12.70     11.77 o 
  -3  15  10      281.39      323.27     32.62 o 
  -2  15  10      283.75       73.18     99.24 o 
  -1  15  10       45.57       40.26      8.50 o 
   0  15  10        5.45        6.48      4.89 o 
   1  15  10       45.59       46.58     21.19 o 
   2  15  10      283.74      319.37     44.21 o 
   3  15  10      281.25      352.45     40.66 o 
  -1  16  10       52.96       43.34     13.49 o 
   0  16  10       44.75       29.16     21.00 o 
   1  16  10       53.01       48.32     15.43 o 
   1   0  11      292.49      307.58     14.11 o 
   2   0  11        7.40        6.86      4.49 o 
   3   0  11        5.86       12.75      3.64 o 
   4   0  11      152.03      135.69     11.97 o 
   5   0  11      115.90      102.62     13.42 o 
   6   0  11        8.03       14.78      7.20 o 
   7   0  11       24.95       26.96     11.65 o 
   8   0  11        6.95        3.62      8.83 o 
  -8   1  11      101.64       82.03     57.59 o 
  -7   1  11       76.53       98.04     48.27 o 
  -6   1  11      256.12      235.90     32.80 o 
  -5   1  11      461.69      463.20     15.35 o 
  -4   1  11       58.50       60.24     13.50 o 
  -3   1  11      132.85      128.25      7.39 o 
  -2   1  11       81.62       91.06     15.16 o 
  -1   1  11      186.81      180.58     10.04 o 
   0   1  11      179.92      180.36     12.28 o 
   1   1  11      186.84      216.98     17.63 o 
   2   1  11       81.77       96.60      9.57 o 
   3   1  11      132.63      137.99     17.72 o 
   4   1  11       58.37       64.77     10.05 o 
   5   1  11      461.98      472.57     13.68 o 
   6   1  11      256.10      247.79     13.70 o 
   7   1  11       76.52       79.86     35.41 o 
   8   1  11      101.93       94.73     58.86 o 
  -8   2  11       10.21       14.57     18.61 o 
  -7   2  11       60.32       75.92     23.29 o 
  -6   2  11       81.11       81.59     25.24 o 
  -5   2  11      349.03      348.42     19.89 o 
  -4   2  11      539.42      544.00     20.63 o 
  -3   2  11      129.33      124.76      7.53 o 
  -2   2  11      109.94      113.70      8.99 o 
  -1   2  11       18.89       15.64      5.23 o 
   0   2  11      290.48      314.30     14.21 o 
   1   2  11       18.75       17.79      3.80 o 
   2   2  11      109.87      121.05     15.87 o 
   3   2  11      129.54      124.82     14.45 o 
   4   2  11      540.30      518.64     16.07 o 
   5   2  11      349.41      321.61     17.31 o 
   6   2  11       81.21       74.41     16.19 o 
   7   2  11       60.47       61.38     24.79 o 
   8   2  11       10.18       17.73     13.16 o 
  -8   3  11        7.96       17.59     19.53 o 
  -7   3  11       56.42       42.17     19.48 o 
  -6   3  11       19.20       31.23     15.79 o 
  -5   3  11       33.19       29.80     11.91 o 
  -4   3  11      101.59      103.12      6.15 o 
  -3   3  11      132.73      124.74      7.77 o 
  -2   3  11      225.81      224.09      7.51 o 
  -1   3  11      115.92      127.70      9.65 o 
   0   3  11       48.43       51.49      8.45 o 
   1   3  11      115.96       64.44     36.51 o 
   2   3  11      226.35      241.09     11.59 o 
   3   3  11      133.16      129.27      7.99 o 
   4   3  11      101.41      104.27      7.69 o 
   5   3  11       33.32       22.48      6.08 o 
   6   3  11       19.25       14.83      5.73 o 
   7   3  11       56.46       58.23     12.82 o 
   8   3  11        8.00       13.29     14.48 o 
  -8   4  11       67.59       70.00     27.26 o 
  -7   4  11       46.65       44.08     22.16 o 
  -6   4  11      261.95      286.80     36.05 o 
  -5   4  11      481.92      488.68     33.26 o 
  -4   4  11       38.32       45.77     11.99 o 
  -3   4  11      187.63      191.47     12.90 o 
  -2   4  11      521.66      532.82     14.43 o 
  -1   4  11      344.48      335.92     14.24 o 
   0   4  11      273.95      277.00     15.50 o 
   1   4  11      343.98      369.93     16.96 o 
   2   4  11      521.27      520.53     14.76 o 
   3   4  11      187.71      187.76     12.01 o 
   4   4  11       38.15       41.39     10.18 o 
   5   4  11      480.72      492.81     19.10 o 
   6   4  11      262.57      265.18     16.95 o 
   7   4  11       46.79       40.22     14.52 o 
   8   4  11       67.91       70.28     25.52 o 
  -8   5  11       39.68       44.16     23.12 o 
  -7   5  11       47.42       58.86     16.51 o 
  -6   5  11      103.54      118.08     35.65 o 
  -5   5  11     1362.20     1350.42     49.08 o 
  -4   5  11       14.48       16.73      6.67 o 
  -3   5  11      343.46      362.31     10.13 o 
  -2   5  11      989.03      978.48     24.83 o 
  -1   5  11     2055.27     2066.78     63.52 o 
   0   5  11       63.64       72.68     10.77 o 
   1   5  11     2053.54     2152.93     55.68 o 
   2   5  11      990.56     1008.03     25.70 o 
   3   5  11      343.65      342.38     14.68 o 
   4   5  11       14.39       20.88      6.07 o 
   5   5  11     1361.50     1401.38     29.57 o 
   6   5  11      103.83       91.51     19.64 o 
   7   5  11       47.47       36.96     12.73 o 
   8   5  11       39.79       34.77     22.06 o 
  -8   6  11       45.69       27.53     12.98 o 
  -7   6  11       95.41      110.01     31.89 o 
  -6   6  11       15.84       23.75     10.42 o 
  -5   6  11        9.63       27.94     13.12 o 
  -4   6  11       98.11      112.40     28.06 o 
  -3   6  11        8.03       10.20      5.21 o 
  -2   6  11      333.17      342.35     10.78 o 
  -1   6  11      265.59      249.97     14.49 o 
   0   6  11     1185.42     1182.24     59.40 o 
   1   6  11      266.46      268.94     22.68 o 
   2   6  11      332.58      336.67     21.02 o 
   3   6  11        8.11       10.45      4.76 o 
   4   6  11       97.96      108.11     20.92 o 
   5   6  11        9.54       10.08      6.49 o 
   6   6  11       15.95       20.11      7.76 o 
   7   6  11       95.36       95.03     25.23 o 
   8   6  11       45.56       26.89     21.13 o 
  -7   7  11      194.10      213.78     65.51 o 
  -6   7  11       13.15       14.88     10.40 o 
  -5   7  11      113.57      126.25     32.97 o 
  -4   7  11      111.92      128.28     38.21 o 
  -3   7  11      129.80      152.45     35.30 o 
  -2   7  11      112.43      104.93     20.86 o 
  -1   7  11       71.38       64.30     11.85 o 
   0   7  11      224.33      252.05     19.57 o 
   1   7  11       71.35       71.26     11.50 o 
   2   7  11      112.41      114.37     17.29 o 
   3   7  11      130.37      157.71     23.32 o 
   4   7  11      111.58      128.19     22.53 o 
   5   7  11      113.18      134.93     20.43 o 
   6   7  11       13.09       10.87      4.77 o 
   7   7  11      194.17      226.09     26.11 o 
  -7   8  11       39.07       27.93     13.64 o 
  -6   8  11       13.94       21.23     10.01 o 
  -5   8  11       10.73        8.51      5.49 o 
  -4   8  11      202.96      217.53     44.17 o 
  -3   8  11       49.40       64.85     14.59 o 
  -2   8  11      313.91      311.08     24.69 o 
  -1   8  11      319.79      314.61     18.28 o 
   0   8  11      117.06      143.32     22.38 o 
   1   8  11      320.63      332.26     23.54 o 
   2   8  11      314.48      273.89     25.79 o 
   3   8  11       49.18       38.84     10.92 o 
   4   8  11      203.03      230.94     38.40 o 
   5   8  11       10.72        9.60      7.78 o 
   6   8  11       14.05       12.94      6.71 o 
   7   8  11       38.81       38.75     14.03 o 
  -7   9  11       47.21       48.05     15.56 o 
  -6   9  11       81.63       68.60     25.64 o 
  -5   9  11       41.56       29.09      9.33 o 
  -4   9  11       11.12       21.55      7.05 o 
  -3   9  11      118.14      109.27     23.88 o 
  -2   9  11       54.60       67.17     14.92 o 
  -1   9  11      156.80      177.08     28.90 o 
   0   9  11      285.68      306.39     27.22 o 
   1   9  11      156.66      191.44     22.59 o 
   2   9  11       54.49       69.77     11.25 o 
   3   9  11      118.10      115.49     24.65 o 
   4   9  11       11.28       23.32      9.54 o 
   5   9  11       41.53       24.14      7.93 o 
   6   9  11       81.48       94.04     28.37 o 
   7   9  11       47.17       32.03     13.76 o 
  -6  10  11       56.08       44.12     11.61 o 
  -5  10  11       11.60       16.28      8.18 o 
  -4  10  11      129.79      129.66     24.39 o 
  -3  10  11      467.14      468.67     17.84 o 
  -2  10  11      231.35      317.81     30.39 o 
  -1  10  11       25.64       22.64      5.79 o 
   0  10  11      119.55      177.20     28.50 o 
   1  10  11       25.78       19.05      6.46 o 
   2  10  11      231.03      261.19     54.67 o 
   3  10  11      467.58      484.60     24.58 o 
   4  10  11      129.75      135.17     33.77 o 
   5  10  11       11.65       19.98      7.51 o 
   6  10  11       56.11       56.03     34.76 o 
  -6  11  11       63.91       43.83     13.31 o 
  -5  11  11       57.84       62.45     17.06 o 
  -4  11  11      120.10      130.41     29.80 o 
  -3  11  11      101.56      116.38     20.56 o 
  -2  11  11       57.17       32.81     13.90 o 
  -1  11  11       65.71       66.09     13.95 o 
   0  11  11       21.71       20.21      5.20 o 
   1  11  11       65.42       68.42     18.35 o 
   2  11  11       57.32       80.62     23.71 o 
   3  11  11      101.83      124.04     31.71 o 
   4  11  11      120.39      142.39     33.87 o 
   5  11  11       57.74       54.17     18.67 o 
   6  11  11       63.85       50.28     22.00 o 
  -5  12  11       39.62       44.27     14.39 o 
  -4  12  11       41.83       49.04     15.26 o 
  -3  12  11      211.59      193.82     36.93 o 
  -2  12  11      232.20      206.46     28.69 o 
  -1  12  11       54.82       41.44     10.50 o 
   0  12  11      196.94      109.65     42.60 o 
   1  12  11       55.01       47.42     12.37 o 
   2  12  11      231.94      244.16     43.98 o 
   3  12  11      211.91      233.44     44.47 o 
   4  12  11       41.88       42.95     14.56 o 
   5  12  11       39.57       44.46     22.32 o 
  -4  13  11      113.65      109.71     29.18 o 
  -3  13  11       25.32       37.17      9.47 o 
  -2  13  11       25.14       20.56      6.52 o 
  -1  13  11       78.61       44.02     14.85 o 
   0  13  11       67.69       70.61     17.47 o 
   1  13  11       78.70       73.91     21.13 o 
   2  13  11       25.15       21.39     12.59 o 
   3  13  11       25.34       29.60     16.75 o 
   4  13  11      113.74       99.81     32.66 o 
  -3  14  11      127.76      115.97     25.22 o 
  -2  14  11      152.07      136.64     29.57 o 
  -1  14  11      119.97       64.28     28.58 o 
   0  14  11        0.29       10.74      9.10 o 
   1  14  11      119.77      128.02     52.63 o 
   2  14  11      152.26      139.68     40.54 o 
   3  14  11      127.27      130.14     38.24 o 
  -2  15  11       66.80       71.07     20.97 o 
  -1  15  11      163.12      136.31     41.54 o 
   0  15  11        6.21       12.48      8.68 o 
   1  15  11      163.02      108.26     49.95 o 
   2  15  11       66.78       69.14     30.04 o 
   0   0  12     1012.15     1087.74     45.47 o 
   1   0  12       31.90       34.50      5.98 o 
   2   0  12       91.92       77.55     13.54 o 
   3   0  12        8.14       11.57      3.71 o 
   4   0  12       56.88       56.04     12.91 o 
   5   0  12      311.91      314.38     13.38 o 
   6   0  12       76.81       70.64     26.28 o 
   7   0  12      165.11      148.24     53.44 o 
   8   0  12       48.04       44.47     30.16 o 
  -8   1  12       21.97       25.43     16.82 o 
  -7   1  12        9.83        6.79      6.66 o 
  -6   1  12       20.38       24.87     17.52 o 
  -5   1  12       70.44       59.37     18.75 o 
  -4   1  12       15.97       11.90      4.09 o 
  -3   1  12      205.88      193.88     12.07 o 
  -2   1  12      173.88      187.12     13.12 o 
  -1   1  12       17.95       21.07      4.18 o 
   0   1  12      508.58      538.01     18.54 o 
   1   1  12       17.94       24.75      5.11 o 
   2   1  12      174.12      214.03     17.22 o 
   3   1  12      205.72      188.50     17.77 o 
   4   1  12       15.96       17.36      4.54 o 
   5   1  12       70.19       70.39     11.50 o 
   6   1  12       20.36       15.80      8.48 o 
   7   1  12        9.62       22.56     18.86 o 
   8   1  12       21.93       39.91     26.45 o 
  -8   2  12        8.25        9.08      9.79 o 
  -7   2  12      100.96       88.09     27.29 o 
  -6   2  12       27.48       32.90     18.70 o 
  -5   2  12       77.24       81.78     23.72 o 
  -4   2  12       45.12       42.84     11.77 o 
  -3   2  12      226.95      231.43      9.30 o 
  -2   2  12       62.58       74.62     12.83 o 
  -1   2  12      570.01      619.82     18.33 o 
   0   2  12      258.24      291.01     34.43 o 
   1   2  12      570.03      617.83     20.59 o 
   2   2  12       62.54       78.43     14.14 o 
   3   2  12      226.95      224.25     16.78 o 
   4   2  12       44.95       44.84      8.04 o 
   5   2  12       77.41       68.70     15.06 o 
   6   2  12       27.48       30.74      8.08 o 
   7   2  12      100.49      116.95     36.64 o 
   8   2  12        8.24       13.28     11.86 o 
  -8   3  12       21.79       16.76     13.23 o 
  -7   3  12        1.59       12.94      9.88 o 
  -6   3  12       74.91       76.32     24.85 o 
  -5   3  12      973.92     1009.96     42.77 o 
  -4   3  12      170.67      155.81     13.22 o 
  -3   3  12      203.04      196.40     10.92 o 
  -2   3  12      106.07      111.91      9.02 o 
  -1   3  12      417.11      413.24     13.26 o 
   0   3  12      779.60      866.35     26.35 o 
   1   3  12      417.43      436.83     20.02 o 
   2   3  12      106.75      120.25     15.18 o 
   3   3  12      203.48      187.67     19.09 o 
   4   3  12      170.76      170.11     22.47 o 
   5   3  12      974.00      955.67     21.91 o 
   6   3  12       74.95       63.58     15.95 o 
   7   3  12        1.61        6.78      6.36 o 
   8   3  12       21.87       24.08     15.23 o 
  -8   4  12       48.73       50.36     19.61 o 
  -7   4  12       53.33       68.99     20.23 o 
  -6   4  12       97.49      104.70     29.13 o 
  -5   4  12       40.01       45.41     13.40 o 
  -4   4  12      481.26      276.62     99.24 o 
  -3   4  12      189.28      203.48      6.46 o 
  -2   4  12       17.78       20.52      4.39 o 
  -1   4  12     1151.77     1174.89     29.64 o 
   0   4  12        0.89        9.24      6.31 o 
   1   4  12     1150.50     1158.19     33.08 o 
   2   4  12       17.71       20.11      4.42 o 
   3   4  12      189.18      191.94     14.82 o 
   4   4  12      480.55      458.18     18.32 o 
   5   4  12       39.89       36.17      7.79 o 
   6   4  12       97.10       89.86     17.12 o 
   7   4  12       53.77       40.99     14.73 o 
   8   4  12       48.93       42.20     25.04 o 
  -8   5  12       38.96       34.32     18.01 o 
  -7   5  12       47.73       48.35     23.96 o 
  -6   5  12      252.64      276.47     57.38 o 
  -5   5  12      154.35      169.54     44.70 o 
  -4   5  12       82.49       80.50     23.65 o 
  -3   5  12       95.72       96.95     10.19 o 
  -2   5  12      518.57      494.36     14.18 o 
  -1   5  12      111.84      124.77     20.76 o 
   0   5  12      165.15      187.06     23.39 o 
   1   5  12      112.02      146.96     20.42 o 
   2   5  12      518.53      475.39     24.13 o 
   3   5  12       96.11      110.46     17.68 o 
   4   5  12       82.30       76.87     13.99 o 
   5   5  12      154.18      166.39     28.92 o 
   6   5  12      252.36      259.34     15.39 o 
   7   5  12       47.84       56.45     14.69 o 
   8   5  12       38.84       35.51     21.98 o 
  -7   6  12       22.32       33.61     13.91 o 
  -6   6  12       93.11      113.80     34.22 o 
  -5   6  12       58.54       82.92     19.51 o 
  -4   6  12      148.18      169.40     35.24 o 
  -3   6  12       80.82       79.52      8.98 o 
  -2   6  12      491.89      468.19     15.96 o 
  -1   6  12      672.98      643.01     21.05 o 
   0   6  12        7.82        9.30      4.82 o 
   1   6  12      673.78      715.37     29.71 o 
   2   6  12      492.16      497.68     24.90 o 
   3   6  12       81.01       84.72      6.64 o 
   4   6  12      148.38      176.03     28.52 o 
   5   6  12       58.74       71.88     16.89 o 
   6   6  12       93.16       96.83     24.27 o 
   7   6  12       22.11       27.28      8.36 o 
  -7   7  12      107.72      102.82     42.19 o 
  -6   7  12       64.54       68.07     20.57 o 
  -5   7  12       28.68       17.34     13.42 o 
  -4   7  12      570.44      571.68     25.06 o 
  -3   7  12      148.24      133.39     32.25 o 
  -2   7  12       14.91       14.34      3.05 o 
  -1   7  12      827.48      840.58     27.13 o 
   0   7  12       53.01       55.30     10.34 o 
   1   7  12      828.89      853.97     27.57 o 
   2   7  12       14.85       15.50      5.56 o 
   3   7  12      148.08      157.23     23.83 o 
   4   7  12      569.45      595.25     21.19 o 
   5   7  12       28.45       41.58     11.79 o 
   6   7  12       64.27       77.74     16.44 o 
   7   7  12      107.93       99.08     36.37 o 
  -7   8  12       24.01       16.76      9.64 o 
  -6   8  12       98.55       78.51     33.86 o 
  -5   8  12      137.99       53.22     50.70 o 
  -4   8  12      188.24      208.22     52.90 o 
  -3   8  12       58.58       73.55     17.03 o 
  -2   8  12      279.74      257.23     24.31 o 
  -1   8  12       28.49       28.50      6.15 o 
   0   8  12        6.62       12.81      4.96 o 
   1   8  12       28.44       37.22      7.79 o 
   2   8  12      280.39      291.15     16.08 o 
   3   8  12       58.40       47.02      9.66 o 
   4   8  12      188.33      214.01     29.60 o 
   5   8  12      138.46      140.78     25.02 o 
   6   8  12       98.08      104.70     34.57 o 
   7   8  12       24.03       16.50      7.76 o 
  -6   9  12       44.48       29.21     13.26 o 
  -5   9  12      123.32       39.77     46.59 o 
  -4   9  12       58.31       69.06     21.06 o 
  -3   9  12      107.63      121.74     27.00 o 
  -2   9  12       64.58       73.07     20.36 o 
  -1   9  12      116.81      127.17     30.63 o 
   0   9  12       71.32       81.15     16.33 o 
   1   9  12      117.38      111.42     18.70 o 
   2   9  12       64.88       59.20     14.07 o 
   3   9  12      107.36      129.80     24.92 o 
   4   9  12       58.33       55.30     12.81 o 
   5   9  12      123.26      118.79     28.49 o 
   6   9  12       44.59       42.70     13.58 o 
  -6  10  12        7.67        7.27      8.12 o 
  -5  10  12      188.71      182.33     32.21 o 
  -4  10  12       53.95       52.53     19.89 o 
  -3  10  12        5.21        5.03      6.96 o 
  -2  10  12      163.84      176.53     38.25 o 
  -1  10  12       81.60       89.28     19.00 o 
   0  10  12        0.06        3.53      6.30 o 
   1  10  12       82.03       71.60     16.93 o 
   2  10  12      163.88       61.76     63.21 o 
   3  10  12        5.14       11.80      7.22 o 
   4  10  12       53.81       56.34     16.23 o 
   5  10  12      189.20      198.92     46.60 o 
   6  10  12        7.67        8.46      9.29 o 
  -5  11  12       97.73      113.30     25.61 o 
  -4  11  12        4.55        9.92      6.08 o 
  -3  11  12       15.32       15.74      5.91 o 
  -2  11  12       36.49       33.46      8.81 o 
  -1  11  12      152.91      168.47     29.13 o 
   0  11  12       21.38       25.49      9.02 o 
   1  11  12      153.04      153.16     32.87 o 
   2  11  12       36.58       32.39     11.89 o 
   3  11  12       15.49       15.11      9.11 o 
   4  11  12        4.53       15.39      9.32 o 
   5  11  12       97.79       97.00     34.41 o 
  -5  12  12       44.02       40.68     12.89 o 
  -4  12  12       70.25       62.22     22.79 o 
  -3  12  12      136.72      137.52     30.80 o 
  -2  12  12        3.18        8.33      5.05 o 
  -1  12  12       96.49      110.66     25.10 o 
   0  12  12       87.10       58.31     30.38 o 
   1  12  12       96.81      111.97     30.26 o 
   2  12  12        3.19       10.39      7.22 o 
   3  12  12      136.53      155.24     41.57 o 
   4  12  12       70.09       66.12     15.85 o 
   5  12  12       44.09       39.66     20.12 o 
  -4  13  12      114.10      107.94     33.81 o 
  -3  13  12      297.34      337.04     27.43 o 
  -2  13  12      211.44      176.72     42.79 o 
  -1  13  12       55.81       56.94     18.54 o 
   0  13  12      238.29      205.75     21.70 o 
   1  13  12       55.92       63.05     20.06 o 
   2  13  12      211.30      206.88     63.65 o 
   3  13  12      297.37      364.68     49.11 o 
   4  13  12      114.31      103.66     38.21 o 
  -3  14  12      347.76      386.12     22.12 o 
  -2  14  12      119.65      109.13     32.76 o 
  -1  14  12       30.36       35.74      9.38 o 
   0  14  12       16.99       13.31     11.93 o 
   1  14  12       30.37       45.35     14.47 o 
   2  14  12      119.93      160.72     41.57 o 
   3  14  12      347.43      385.77     29.50 o 
  -1  15  12       39.13       44.47     17.82 o 
   0  15  12       22.49       23.96     11.77 o 
   1  15  12       39.30       35.06     15.40 o 
   1   0  13       20.43       37.50      7.71 o 
   2   0  13      922.58      958.71     30.33 o 
   3   0  13       25.94       21.46      5.74 o 
   4   0  13      293.84      315.18     11.89 o 
   5   0  13       19.22       17.62      7.28 o 
   6   0  13       23.75       25.10     12.10 o 
   7   0  13        8.98       15.07     14.05 o 
   8   0  13       18.57       25.25     21.62 o 
  -8   1  13       17.02       16.90     10.38 o 
  -7   1  13       52.77       46.86     17.72 o 
  -6   1  13      105.40       97.28     46.57 o 
  -5   1  13      541.32      549.88     22.50 o 
  -4   1  13      507.37      485.37     14.18 o 
  -3   1  13      850.03      850.03     25.99 o 
  -2   1  13       43.45       57.20      9.42 o 
  -1   1  13      388.11      362.55     12.31 o 
   0   1  13      239.21      242.36     14.63 o 
   1   1  13      388.34      405.05     21.07 o 
   2   1  13       43.18       57.29      9.69 o 
   3   1  13      849.56      867.19     28.04 o 
   4   1  13      507.27      486.71     14.35 o 
   5   1  13      541.39      547.14     15.48 o 
   6   1  13      105.49       94.97     25.65 o 
   7   1  13       52.72       56.68     23.92 o 
   8   1  13       17.09       26.89     22.68 o 
  -8   2  13       35.11       17.71     21.97 o 
  -7   2  13      124.75       87.71     55.93 o 
  -6   2  13       11.94       11.69     14.55 o 
  -5   2  13       44.06       46.28     17.65 o 
  -4   2  13       66.55       65.22      5.65 o 
  -3   2  13       27.96       35.22      7.50 o 
  -2   2  13      363.44      376.84     11.38 o 
  -1   2  13      462.31      468.59     15.03 o 
   0   2  13      126.22      157.72     22.56 o 
   1   2  13      461.99      480.16     20.81 o 
   2   2  13      363.42      380.54     18.05 o 
   3   2  13       28.05       40.28      7.85 o 
   4   2  13       66.41       77.94     16.38 o 
   5   2  13       44.39       52.84     13.20 o 
   6   2  13       12.08       16.21      8.28 o 
   7   2  13      124.77      139.26     57.68 o 
   8   2  13       35.12       40.23     19.75 o 
  -8   3  13       54.29       47.43     35.18 o 
  -7   3  13        0.15      -10.17     19.60 o 
  -6   3  13      105.33      106.77     44.61 o 
  -5   3  13       54.72       57.56     21.48 o 
  -4   3  13      156.40      157.93     20.45 o 
  -3   3  13       76.48       80.64      7.94 o 
  -2   3  13      450.36      432.31     16.35 o 
  -1   3  13      451.63      488.72     15.70 o 
   0   3  13     2043.91     2177.19     61.12 o 
   1   3  13      451.06      458.65     19.45 o 
   2   3  13      450.61      463.42     31.67 o 
   3   3  13       76.44       93.17     14.37 o 
   4   3  13      156.25      162.59     16.43 o 
   5   3  13       54.74       55.64     11.53 o 
   6   3  13      105.88       93.99     22.94 o 
   7   3  13        0.15        9.57      6.78 o 
   8   3  13       53.94       45.94     19.98 o 
  -7   4  13       74.28       90.77     33.60 o 
  -6   4  13      158.53      181.87     44.04 o 
  -5   4  13      317.57      361.85     60.26 o 
  -4   4  13       99.29      107.33     11.80 o 
  -3   4  13       67.85       54.76      5.65 o 
  -2   4  13      399.07      373.20     14.00 o 
  -1   4  13      457.47      474.26     16.01 o 
   0   4  13      533.82      523.87     20.03 o 
   1   4  13      456.54      444.04     16.62 o 
   2   4  13      399.82      400.15     19.45 o 
   3   4  13       68.00       67.60     11.99 o 
   4   4  13       99.30      125.86     19.09 o 
   5   4  13      316.94      349.40     20.99 o 
   6   4  13      158.82      161.44     19.34 o 
   7   4  13       74.38       66.18     22.11 o 
  -7   5  13      252.31      259.37     37.24 o 
  -6   5  13      204.08      216.73     68.49 o 
  -5   5  13       19.16       27.58     13.30 o 
  -4   5  13       53.81       47.92     13.14 o 
  -3   5  13      125.41      125.21      8.77 o 
  -2   5  13      969.08      998.90     24.17 o 
  -1   5  13      235.79      230.03     18.85 o 
   0   5  13     1245.87     1186.96     35.82 o 
   1   5  13      234.98      270.32     35.52 o 
   2   5  13      969.56     1023.68     29.67 o 
   3   5  13      125.65      121.47     21.21 o 
   4   5  13       54.02       46.67      8.89 o 
   5   5  13       19.03       20.67      6.20 o 
   6   5  13      203.91      181.42     24.95 o 
   7   5  13      252.57      245.32     27.37 o 
  -7   6  13       43.10       33.41     14.48 o 
  -6   6  13       40.83       34.01     14.99 o 
  -5   6  13       72.96       95.51     28.98 o 
  -4   6  13      133.42      127.17     33.31 o 
  -3   6  13      356.69      331.00     19.39 o 
  -2   6  13       59.51       43.63      8.95 o 
  -1   6  13      281.01      292.71     21.48 o 
   0   6  13      360.71      372.11     18.30 o 
   1   6  13      280.05      317.84     25.35 o 
   2   6  13       59.73       48.18     13.34 o 
   3   6  13      356.88      371.14     19.85 o 
   4   6  13      133.46      147.03     24.05 o 
   5   6  13       72.89       85.16     17.10 o 
   6   6  13       40.99       36.72     11.80 o 
   7   6  13       42.93       41.12     14.76 o 
  -7   7  13       32.27       38.11     14.74 o 
  -6   7  13       15.84       22.07      9.26 o 
  -5   7  13        7.47       19.22      8.16 o 
  -4   7  13       51.07       52.48     21.54 o 
  -3   7  13      107.77      102.64     26.24 o 
  -2   7  13      183.59      175.43     14.81 o 
  -1   7  13      178.45      186.83     26.66 o 
   0   7  13       42.33       52.70     11.14 o 
   1   7  13      178.74      197.34     26.03 o 
   2   7  13      183.73      198.27     29.69 o 
   3   7  13      108.09      102.85     19.59 o 
   4   7  13       50.79       58.15     11.92 o 
   5   7  13        7.39       12.51      5.77 o 
   6   7  13       15.92       20.07      7.29 o 
   7   7  13       32.27       31.74     15.69 o 
  -6   8  13       69.62       77.71     29.68 o 
  -5   8  13       95.29      102.70     35.80 o 
  -4   8  13       11.51       10.54      6.63 o 
  -3   8  13      161.87      176.48     39.53 o 
  -2   8  13      547.86      543.42     35.50 o 
  -1   8  13      234.49      253.08     14.74 o 
   0   8  13        0.24        4.36      6.42 o 
   1   8  13      234.95      226.19     38.42 o 
   2   8  13      546.68      533.90     21.26 o 
   3   8  13      161.55      170.03     27.19 o 
   4   8  13       11.39       18.02      7.02 o 
   5   8  13       95.32      103.40     26.13 o 
   6   8  13       69.97       75.52     18.46 o 
  -6   9  13       23.68       13.88      9.92 o 
  -5   9  13       12.32       12.81      9.76 o 
  -4   9  13        3.29       13.60      7.60 o 
  -3   9  13       76.03       78.63     27.99 o 
  -2   9  13       16.39        9.86      5.39 o 
  -1   9  13      246.78      237.21     40.48 o 
   0   9  13      146.47      140.20     25.08 o 
   1   9  13      247.37      221.34     16.96 o 
   2   9  13       16.48       11.15      5.51 o 
   3   9  13       75.97       83.13     17.00 o 
   4   9  13        3.25        5.22      4.75 o 
   5   9  13       12.26       22.96     10.92 o 
   6   9  13       23.50       29.75      7.86 o 
  -6  10  13       91.43       79.83     44.05 o 
  -5  10  13       46.48       43.69     18.13 o 
  -4  10  13       90.46       73.16     23.29 o 
  -3  10  13       20.21       15.50     10.35 o 
  -2  10  13       28.71       24.90      9.60 o 
  -1  10  13      123.51      123.44     28.54 o 
   0  10  13       19.28       11.58      5.35 o 
   1  10  13      123.52      142.70     31.54 o 
   2  10  13       28.54       37.76     13.76 o 
   3  10  13       20.19       17.34      5.39 o 
   4  10  13       90.40      108.41     37.99 o 
   5  10  13       46.54       47.36     20.13 o 
  -5  11  13       56.51       56.74     22.45 o 
  -4  11  13       95.29       53.62     25.70 o 
  -3  11  13       30.69       54.93     13.41 o 
  -2  11  13       46.36       62.53     15.51 o 
  -1  11  13      248.24      224.70     47.98 o 
   0  11  13      350.56      335.73     26.44 o 
   1  11  13      248.22      276.84     60.50 o 
   2  11  13       46.37       66.22     20.46 o 
   3  11  13       30.66       32.70      8.62 o 
   4  11  13       95.34       97.85     33.22 o 
   5  11  13       56.67       52.32     24.07 o 
  -4  12  13       86.90       85.96     32.80 o 
  -3  12  13       41.73       43.38     15.44 o 
  -2  12  13       52.95       65.57     18.70 o 
  -1  12  13       14.05       21.90     10.19 o 
   0  12  13       46.73       78.41     22.23 o 
   1  12  13       14.08       13.38      7.22 o 
   2  12  13       53.07       68.61     22.60 o 
   3  12  13       41.78       60.32     17.10 o 
   4  12  13       86.95       60.42     31.62 o 
  -3  13  13      114.39      126.24     27.23 o 
  -2  13  13       23.76       18.33      8.65 o 
  -1  13  13      143.11      131.70     36.72 o 
   0  13  13       18.81       40.22     14.85 o 
   1  13  13      143.11      156.34     59.39 o 
   2  13  13       23.73       30.69     12.27 o 
   3  13  13      114.38      131.76     44.71 o 
  -2  14  13       12.68       11.46      6.67 o 
  -1  14  13       46.11       40.72     11.48 o 
   0  14  13       25.46        7.49      8.86 o 
   1  14  13       46.20       20.44     12.67 o 
   2  14  13       12.64       14.31      9.87 o 
   0   0  14      163.27      202.59     37.02 o 
   1   0  14        0.00        1.42      5.59 o 
   2   0  14      327.60      305.64     16.16 o 
   3   0  14       27.42       22.58      7.08 o 
   4   0  14       36.27       25.54      8.67 o 
   5   0  14       11.07        8.79      6.63 o 
   6   0  14      408.23      478.86     36.93 o 
   7   0  14        7.18       10.00     10.06 o 
  -7   1  14       26.90       31.84     27.04 o 
  -6   1  14       18.63       23.20     26.10 o 
  -5   1  14       90.71       68.51     30.70 o 
  -4   1  14      151.79      144.56      8.96 o 
  -3   1  14       54.62       50.90     12.65 o 
  -2   1  14      118.25      118.03     17.36 o 
  -1   1  14       74.83       67.23     12.07 o 
   0   1  14       11.99       16.66      4.58 o 
   1   1  14       74.96       73.27     12.08 o 
   2   1  14      117.79      131.62     23.57 o 
   3   1  14       54.69       67.37     13.15 o 
   4   1  14      151.20      158.26     21.94 o 
   5   1  14       90.20       75.99     16.23 o 
   6   1  14       18.57       21.94      8.86 o 
   7   1  14       26.65       20.89     13.73 o 
  -7   2  14        3.74       18.72     10.46 o 
  -6   2  14      119.84      129.67     46.95 o 
  -5   2  14       59.17       80.82     36.65 o 
  -4   2  14       15.25       17.06      4.81 o 
  -3   2  14      223.48      218.25     17.57 o 
  -2   2  14      313.87      348.47     13.31 o 
  -1   2  14      346.34      341.04     14.02 o 
   0   2  14       43.20       39.41      7.52 o 
   1   2  14      346.18      372.48     17.40 o 
   2   2  14      314.07      373.78     21.71 o 
   3   2  14      223.20      225.43     18.82 o 
   4   2  14       15.25       20.01      5.16 o 
   5   2  14       59.38       60.94     14.46 o 
   6   2  14      119.94      125.29     33.66 o 
   7   2  14        3.80        9.91     15.13 o 
  -7   3  14       36.23       37.16     10.43 o 
  -6   3  14      100.59      103.95     33.29 o 
  -5   3  14      159.55      177.44     36.21 o 
  -4   3  14      863.47      865.22     26.34 o 
  -3   3  14      120.51      109.99      8.54 o 
  -2   3  14      548.14      544.65     16.70 o 
  -1   3  14      172.98      169.99     15.89 o 
   0   3  14       10.05       11.32      4.34 o 
   1   3  14      173.52      183.36     27.77 o 
   2   3  14      547.52      534.56     24.28 o 
   3   3  14      120.46      124.04     18.21 o 
   4   3  14      863.64      883.58     24.34 o 
   5   3  14      159.59      133.71     27.69 o 
   6   3  14      100.77       88.20     23.62 o 
   7   3  14       36.23       38.27     15.85 o 
  -7   4  14       76.01       90.15     27.58 o 
  -6   4  14      237.48      211.90     31.50 o 
  -5   4  14      105.90      102.97     36.45 o 
  -4   4  14      156.87      193.70     43.45 o 
  -3   4  14      239.96      218.04     12.28 o 
  -2   4  14       15.34       24.71      5.71 o 
  -1   4  14      328.54      364.80     16.49 o 
   0   4  14       62.22       91.15     16.70 o 
   1   4  14      328.81      315.37     25.87 o 
   2   4  14       15.33       25.92      7.80 o 
   3   4  14      240.09      227.27     18.59 o 
   4   4  14      157.25      157.87     29.03 o 
   5   4  14      105.66      113.29     23.77 o 
   6   4  14      237.57      220.19     15.66 o 
   7   4  14       76.32       56.11     33.07 o 
  -7   5  14       92.81       78.92     35.61 o 
  -6   5  14      144.00      167.65     52.44 o 
  -5   5  14       85.20       95.93     32.93 o 
  -4   5  14      333.14      334.13     80.68 o 
  -3   5  14       40.42       56.71     12.28 o 
  -2   5  14      243.77      238.54     11.62 o 
  -1   5  14       21.36       27.99      7.20 o 
   0   5  14      148.12      153.50     26.14 o 
   1   5  14       21.36       18.49      5.68 o 
   2   5  14      243.94      280.42     40.20 o 
   3   5  14       40.40       58.74     12.64 o 
   4   5  14      333.88      348.38     23.08 o 
   5   5  14       84.85       99.38     24.50 o 
   6   5  14      144.49      154.15     19.96 o 
   7   5  14       92.99       78.58     28.83 o 
  -7   6  14       72.87       62.49     26.16 o 
  -6   6  14       45.83       53.96     14.94 o 
  -5   6  14       76.63       64.14     16.37 o 
  -4   6  14       58.46       77.90     22.70 o 
  -3   6  14      173.45      148.63     31.55 o 
  -2   6  14       40.36       43.15      9.90 o 
  -1   6  14       10.35       18.89      5.35 o 
   0   6  14        1.73        7.41      4.17 o 
   1   6  14       10.16       15.29      5.84 o 
   2   6  14       40.48       41.30      8.02 o 
   3   6  14      173.50      192.44     32.22 o 
   4   6  14       58.51       64.50     13.59 o 
   5   6  14       76.62       62.34     15.06 o 
   6   6  14       45.74       42.22     12.18 o 
   7   6  14       72.80       65.08     27.31 o 
  -6   7  14      130.18      123.82     38.41 o 
  -5   7  14       10.32       14.01      8.39 o 
  -4   7  14       23.50       31.70     13.82 o 
  -3   7  14       20.44       27.77     10.57 o 
  -2   7  14      416.15      407.18     15.78 o 
  -1   7  14       58.21       64.29     12.82 o 
   0   7  14     1952.29     1997.66     40.31 o 
   1   7  14       58.44       55.28     10.85 o 
   2   7  14      415.33      432.28     51.02 o 
   3   7  14       20.68       27.23      7.76 o 
   4   7  14       23.50       32.49      8.48 o 
   5   7  14       10.29       13.64      6.23 o 
   6   7  14      129.97       97.52     26.30 o 
  -6   8  14      115.52       93.50     36.31 o 
  -5   8  14       35.75       42.25     19.86 o 
  -4   8  14      230.28      248.61     32.72 o 
  -3   8  14      429.80      391.91     34.79 o 
  -2   8  14       14.66       12.67      5.58 o 
  -1   8  14       50.48       48.50     11.48 o 
   0   8  14      258.02      289.05     38.49 o 
   1   8  14       50.41       51.64     10.74 o 
   2   8  14       14.75       13.53      5.41 o 
   3   8  14      429.26      420.45     23.69 o 
   4   8  14      229.54      258.32     25.34 o 
   5   8  14       35.71       30.11     10.56 o 
   6   8  14      115.22       95.31     21.73 o 
  -6   9  14       32.03       30.85     23.30 o 
  -5   9  14       41.74       43.74     18.05 o 
  -4   9  14       51.82       51.06     20.15 o 
  -3   9  14      142.12      174.44     42.02 o 
  -2   9  14      322.11      342.10     37.43 o 
  -1   9  14       34.68       41.38     11.38 o 
   0   9  14      138.45      154.70     24.81 o 
   1   9  14       34.65       48.07     11.10 o 
   2   9  14      321.80      330.62     22.57 o 
   3   9  14      142.02      169.19     36.39 o 
   4   9  14       51.74       49.78     14.78 o 
   5   9  14       41.67       46.91     16.81 o 
   6   9  14       31.99       40.17     13.77 o 
  -5  10  14        0.82       18.54      9.33 o 
  -4  10  14        6.42        6.17      6.66 o 
  -3  10  14       98.25      111.49     31.42 o 
  -2  10  14       53.47       73.35     28.38 o 
  -1  10  14       59.18       69.54     18.05 o 
   0  10  14       15.88       10.32      5.86 o 
   1  10  14       59.21       69.05     13.37 o 
   2  10  14       53.62       65.54     15.12 o 
   3  10  14       98.26       99.66     31.38 o 
   4  10  14        6.33        2.00      9.47 o 
   5  10  14        0.82        9.62      5.85 o 
  -4  11  14       69.56       53.22     21.99 o 
  -3  11  14       89.01      105.26     24.80 o 
  -2  11  14       80.24       64.25     25.38 o 
  -1  11  14       41.35       26.16     13.75 o 
   0  11  14        0.01        9.14      6.56 o 
   1  11  14       41.23       39.53     15.74 o 
   2  11  14       80.42       85.79     27.19 o 
   3  11  14       89.53       93.37     26.12 o 
   4  11  14       69.59       79.14     28.23 o 
  -4  12  14       91.70       79.40     30.40 o 
  -3  12  14      159.35      183.66     46.14 o 
  -2  12  14       91.14       76.97     22.79 o 
  -1  12  14       48.01       49.88     15.15 o 
   0  12  14       21.25       20.37      9.41 o 
   1  12  14       48.16       51.00     22.69 o 
   2  12  14       91.07       81.57     21.53 o 
   3  12  14      159.11      175.64     45.82 o 
   4  12  14       91.42       99.07     37.01 o 
  -3  13  14      150.12      151.19     40.65 o 
  -2  13  14       24.56       25.31      8.94 o 
  -1  13  14       31.62       27.61      6.56 o 
   0  13  14      113.85       98.60     34.69 o 
   1  13  14       31.59       29.14     16.95 o 
   2  13  14       24.40       23.45     12.09 o 
   3  13  14      149.73      132.62     42.34 o 
   0  14  14       19.83       26.82     13.95 o 
   1   0  15      948.57      954.08     25.57 o 
   2   0  15      126.25      130.33     20.16 o 
   3   0  15       72.05       73.89     14.40 o 
   4   0  15        0.15        4.36      4.03 o 
   5   0  15      137.00      109.88     15.70 o 
   6   0  15       13.08       29.08     24.71 o 
   7   0  15       61.69       64.84     35.95 o 
  -7   1  15       64.32       67.30     40.11 o 
  -6   1  15       34.94       36.87     20.62 o 
  -5   1  15      157.08      145.56     16.22 o 
  -4   1  15      417.24      421.43     18.74 o 
  -3   1  15       11.72       13.24      4.51 o 
  -2   1  15       51.95       37.08      7.02 o 
  -1   1  15      164.35      167.75     26.09 o 
   0   1  15      777.55      781.44     23.08 o 
   1   1  15      164.41      168.44     20.76 o 
   2   1  15       51.78       60.97     10.61 o 
   3   1  15       11.78       16.96      5.12 o 
   4   1  15      417.47      445.67     17.69 o 
   5   1  15      157.19      135.88     27.79 o 
   6   1  15       35.03       34.88     17.64 o 
   7   1  15       64.58       80.12     37.50 o 
  -7   2  15      183.48      192.28     75.01 o 
  -6   2  15        9.07       10.79     16.98 o 
  -5   2  15      111.80      114.70     37.72 o 
  -4   2  15       33.65       29.85      8.59 o 
  -3   2  15      198.88      205.65     17.47 o 
  -2   2  15       42.94       43.95      8.81 o 
  -1   2  15      150.17      151.22     19.79 o 
   0   2  15      239.80      240.63     18.27 o 
   1   2  15      150.29      138.55     20.59 o 
   2   2  15       42.73       36.89      7.31 o 
   3   2  15      198.98      208.36     26.82 o 
   4   2  15       33.71       31.21      7.75 o 
   5   2  15      111.65      107.67     29.22 o 
   6   2  15        8.97       12.05     16.82 o 
   7   2  15      183.41      214.45     81.96 o 
  -7   3  15        6.81       13.52     11.80 o 
  -6   3  15       71.65       69.86     23.71 o 
  -5   3  15       14.91       13.32     10.04 o 
  -4   3  15        4.52        8.08      5.31 o 
  -3   3  15      117.04      117.30     12.60 o 
  -2   3  15       13.29       16.69      4.32 o 
  -1   3  15      344.77      315.07     14.73 o 
   0   3  15     1396.05     1391.89     33.21 o 
   1   3  15      344.89      342.99     43.81 o 
   2   3  15       13.34       19.84      7.24 o 
   3   3  15      117.41      130.84     19.47 o 
   4   3  15        4.50        8.30      5.25 o 
   5   3  15       14.81       15.01      7.05 o 
   6   3  15       71.85       64.02     23.85 o 
   7   3  15        6.77       14.54     13.70 o 
  -7   4  15      129.34      130.85     45.93 o 
  -6   4  15      218.32      238.12     35.08 o 
  -5   4  15       10.74       19.95     11.93 o 
  -4   4  15      179.34      203.98     41.35 o 
  -3   4  15       27.22       32.73     10.80 o 
  -2   4  15      354.38      346.69     17.76 o 
  -1   4  15      480.80      478.58     16.77 o 
   0   4  15       41.13       44.81      9.77 o 
   1   4  15      480.44      473.61     18.90 o 
   2   4  15      354.37      408.71     22.64 o 
   3   4  15       27.44       28.19      7.11 o 
   4   4  15      178.71      175.42     33.79 o 
   5   4  15       10.80        6.57      4.67 o 
   6   4  15      218.24      242.50     33.93 o 
   7   4  15      128.98      110.84     69.70 o 
  -6   5  15      196.92      194.07     70.23 o 
  -5   5  15      142.59      173.39     48.19 o 
  -4   5  15       93.33       93.73     28.21 o 
  -3   5  15       53.30       54.48     13.53 o 
  -2   5  15      223.67      237.16     15.18 o 
  -1   5  15      709.94      660.65     18.48 o 
   0   5  15      354.22      357.12     21.30 o 
   1   5  15      709.66      716.11     20.80 o 
   2   5  15      223.69      244.48     36.11 o 
   3   5  15       53.40       74.36     13.61 o 
   4   5  15       93.22      106.73     22.69 o 
   5   5  15      142.51      127.30     31.07 o 
   6   5  15      197.37      157.12     53.33 o 
  -6   6  15      175.63      192.10     52.41 o 
  -5   6  15      134.47      119.87     39.01 o 
  -4   6  15       11.78       13.61      9.28 o 
  -3   6  15      113.12       98.04     29.23 o 
  -2   6  15       53.51       43.28     12.25 o 
  -1   6  15      183.83      167.04     11.35 o 
   0   6  15      394.86      379.08     33.56 o 
   1   6  15      183.82      207.71     33.83 o 
   2   6  15       53.59       57.44      9.83 o 
   3   6  15      112.52      122.52     17.91 o 
   4   6  15       11.77       16.94      5.58 o 
   5   6  15      134.50      119.40     26.98 o 
   6   6  15      175.11      176.05     21.80 o 
  -6   7  15      114.77       97.97     40.30 o 
  -5   7  15       10.98       11.52     13.80 o 
  -4   7  15      154.55      127.71     44.54 o 
  -3   7  15       72.25       52.84     22.06 o 
  -2   7  15      437.56      406.09     28.46 o 
  -1   7  15      147.08      147.14     25.54 o 
   0   7  15        0.03        1.21      6.55 o 
   1   7  15      147.07      167.35     28.33 o 
   2   7  15      438.05      430.98     25.16 o 
   3   7  15       72.23       68.76     14.96 o 
   4   7  15      154.81       49.33     36.02 o 
   5   7  15       11.05        9.58      5.64 o 
   6   7  15      114.88      109.13     23.14 o 
  -6   8  15        2.08        3.39     12.09 o 
  -5   8  15       42.30       48.16     25.73 o 
  -4   8  15       21.37       31.12     14.08 o 
  -3   8  15       71.68       68.16     16.01 o 
  -2   8  15      152.08      160.44     35.88 o 
  -1   8  15      152.23      170.35     26.17 o 
   0   8  15        0.00        1.49      7.10 o 
   1   8  15      152.08      163.21     21.59 o 
   2   8  15      152.18      185.30     26.18 o 
   3   8  15       71.40       73.08     14.47 o 
   4   8  15       21.40       26.95      7.84 o 
   5   8  15       42.40       34.00     12.86 o 
   6   8  15        2.08       19.36     14.12 o 
  -5   9  15       33.50       30.44     19.64 o 
  -4   9  15       66.48       76.44     37.14 o 
  -3   9  15       64.44       54.50     20.74 o 
  -2   9  15      115.14      110.27     32.39 o 
  -1   9  15      104.62      117.60     14.81 o 
   0   9  15      165.62      153.75     19.27 o 
   1   9  15      104.21      130.07     24.78 o 
   2   9  15      115.03      113.87     22.11 o 
   3   9  15       64.47       52.34     14.22 o 
   4   9  15       66.64       83.00     17.51 o 
   5   9  15       33.45       29.79     12.61 o 
  -4  10  15       11.95        8.64     10.37 o 
  -3  10  15      106.13      106.56     37.13 o 
  -2  10  15      164.13      198.40     52.13 o 
  -1  10  15       59.99       46.05     18.38 o 
   0  10  15      109.49      131.11     25.50 o 
   1  10  15       60.09       54.54     14.23 o 
   2  10  15      163.80      175.26     28.99 o 
   3  10  15      106.25       94.16     25.16 o 
   4  10  15       11.85       10.71      7.52 o 
  -4  11  15       18.95       16.37     11.72 o 
  -3  11  15      275.59      302.43     39.03 o 
  -2  11  15       94.59      102.76     25.51 o 
  -1  11  15       44.36       55.84     18.08 o 
   0  11  15       13.92       15.31      7.16 o 
   1  11  15       44.47       40.00     16.04 o 
   2  11  15       94.61       52.82     27.21 o 
   3  11  15      276.04      262.95     70.52 o 
   4  11  15       18.82       24.80     10.03 o 
  -3  12  15      114.06      110.74     35.80 o 
  -2  12  15       10.17       25.08      8.58 o 
  -1  12  15        9.51        0.78      7.19 o 
   0  12  15      239.09      237.73     65.47 o 
   1  12  15        9.56       17.53     10.96 o 
   2  12  15       10.09       23.13     11.73 o 
   3  12  15      114.09      112.29     42.36 o 
  -1  13  15        4.39        7.96      8.28 o 
   0  13  15       49.35       81.03     27.04 o 
   1  13  15        4.36       11.63      9.27 o 
   0   0  16        9.11       12.94      7.07 o 
   1   0  16      237.32      228.01     20.72 o 
   2   0  16       15.04       18.04      6.08 o 
   3   0  16        8.60       10.89      4.22 o 
   4   0  16        2.19        9.34      6.67 o 
   5   0  16       28.72       30.27     15.39 o 
   6   0  16       77.98       80.63     34.87 o 
   7   0  16        0.51       12.14     11.70 o 
  -7   1  16      206.33      122.43     88.22 o 
  -6   1  16       85.11       89.04     38.30 o 
  -5   1  16      126.17      140.26     55.11 o 
  -4   1  16       78.37       87.95     22.49 o 
  -3   1  16       79.53       79.59      9.95 o 
  -2   1  16       37.48       45.30     12.04 o 
  -1   1  16      156.56      151.94     20.90 o 
   0   1  16        2.77        9.90      5.21 o 
   1   1  16      156.66      165.28     25.91 o 
   2   1  16       37.44       36.61      8.16 o 
   3   1  16       79.46       74.94     16.20 o 
   4   1  16       78.47       71.93     17.87 o 
   5   1  16      126.42      114.63     33.49 o 
   6   1  16       84.98       94.63     50.47 o 
   7   1  16      206.27      230.07     38.56 o 
  -6   2  16        7.69       13.81     12.42 o 
  -5   2  16      639.75      693.85     32.79 o 
  -4   2  16      121.20      132.21     24.99 o 
  -3   2  16       60.56       59.05     11.93 o 
  -2   2  16       46.37       61.55     10.71 o 
  -1   2  16        9.61        9.80      4.37 o 
   0   2  16      172.29      176.70     26.50 o 
   1   2  16        9.69        8.55      3.96 o 
   2   2  16       46.26       61.38     13.77 o 
   3   2  16       60.48       66.20     12.30 o 
   4   2  16      121.26      113.90     14.07 o 
   5   2  16      640.34      635.35     63.52 o 
   6   2  16        7.70       13.19     10.51 o 
  -6   3  16       68.50       66.72     28.12 o 
  -5   3  16      438.07      495.66     35.10 o 
  -4   3  16       70.92       83.19     32.16 o 
  -3   3  16       73.98       67.08     14.61 o 
  -2   3  16      238.27      239.23     13.22 o 
  -1   3  16      194.88      189.41     13.16 o 
   0   3  16       45.91       52.27      9.57 o 
   1   3  16      194.17      187.85     29.39 o 
   2   3  16      238.24      264.12     22.96 o 
   3   3  16       74.01       75.81     16.06 o 
   4   3  16       70.72       79.24     19.66 o 
   5   3  16      437.92      424.72     20.56 o 
   6   3  16       68.66       63.15     22.64 o 
  -6   4  16       33.27       29.63     12.55 o 
  -5   4  16      116.35       96.74     28.54 o 
  -4   4  16       51.96       46.89     17.48 o 
  -3   4  16      161.00      163.61     33.41 o 
  -2   4  16      181.40      174.33     11.95 o 
  -1   4  16       40.70       46.92      9.16 o 
   0   4  16      169.64      161.59     27.45 o 
   1   4  16       40.72       51.69     12.56 o 
   2   4  16      181.41      207.10     28.95 o 
   3   4  16      161.46      178.61     18.86 o 
   4   4  16       51.79       48.44     12.04 o 
   5   4  16      116.32       86.97     28.88 o 
   6   4  16       33.09       34.41     14.73 o 
  -6   5  16      281.99      321.77     30.84 o 
  -5   5  16      175.12      185.60     47.94 o 
  -4   5  16      229.45      249.76     67.20 o 
  -3   5  16       44.31       42.20     16.08 o 
  -2   5  16      149.54      156.16     17.88 o 
  -1   5  16        4.29        9.46      4.25 o 
   0   5  16        0.14        8.94      5.82 o 
   1   5  16        4.34        9.09      6.97 o 
   2   5  16      149.03      141.31     24.64 o 
   3   5  16       44.44       32.36      8.26 o 
   4   5  16      229.30      206.45     23.39 o 
   5   5  16      175.40      179.28     16.99 o 
   6   5  16      282.58      286.00     25.18 o 
  -6   6  16       46.87       30.72     20.24 o 
  -5   6  16       68.18       67.42     35.58 o 
  -4   6  16      106.59       39.12     24.02 o 
  -3   6  16      129.18      119.21     35.81 o 
  -2   6  16       28.85       28.88      9.45 o 
  -1   6  16       54.26       57.30      8.12 o 
   0   6  16       10.74       15.20      6.96 o 
   1   6  16       54.26       58.39     12.12 o 
   2   6  16       28.93       36.15      8.16 o 
   3   6  16      128.87      122.94     25.34 o 
   4   6  16      106.40       96.51     21.91 o 
   5   6  16       68.02       66.43     17.63 o 
   6   6  16       46.69       28.06     11.40 o 
  -5   7  16       56.93       46.45     27.20 o 
  -4   7  16       16.24       26.96     12.85 o 
  -3   7  16      153.04      141.76     40.12 o 
  -2   7  16      185.67      171.75     33.55 o 
  -1   7  16      118.28      107.59     21.14 o 
   0   7  16      228.95      212.59     28.81 o 
   1   7  16      118.47      141.91     24.27 o 
   2   7  16      185.91      197.11     33.44 o 
   3   7  16      153.34      157.26     29.08 o 
   4   7  16       16.34       20.33      7.02 o 
   5   7  16       57.01       51.00     14.26 o 
  -5   8  16      110.54      101.45     37.28 o 
  -4   8  16      209.58      220.11     28.69 o 
  -3   8  16      146.37      114.75     31.17 o 
  -2   8  16       31.73       26.81     11.41 o 
  -1   8  16      140.70      118.73     27.47 o 
   0   8  16       55.99       77.36     15.41 o 
   1   8  16      141.13      136.46     21.43 o 
   2   8  16       31.82       32.19      8.91 o 
   3   8  16      146.12      146.25     27.87 o 
   4   8  16      209.33      209.14     38.66 o 
   5   8  16      110.86       60.52     19.00 o 
  -4   9  16       70.68       63.45     30.62 o 
  -3   9  16       56.97       71.24     20.44 o 
  -2   9  16       17.51       22.40     11.65 o 
  -1   9  16       44.88       36.35     11.07 o 
   0   9  16      132.35      133.43     27.33 o 
   1   9  16       44.68       36.09     10.08 o 
   2   9  16       17.64       20.92      6.85 o 
   3   9  16       56.87       66.15     20.03 o 
   4   9  16       70.99       53.40     17.20 o 
  -4  10  16       99.05       83.79     36.17 o 
  -3  10  16       72.99       77.55     26.89 o 
  -2  10  16        0.70        8.10     19.36 o 
  -1  10  16       36.59       51.95     17.91 o 
   0  10  16      164.41      165.35     20.14 o 
   1  10  16       36.49       26.85     11.02 o 
   2  10  16        0.70        9.90      5.92 o 
   3  10  16       73.20       65.10     19.37 o 
   4  10  16       99.24       72.04     19.61 o 
  -3  11  16       60.25       65.41     18.43 o 
  -2  11  16       45.78       51.71     17.64 o 
  -1  11  16      168.61       49.95     60.60 o 
   0  11  16        3.84       11.76      6.65 o 
   1  11  16      168.88      149.27     54.29 o 
   2  11  16       45.57       39.82     20.73 o 
   3  11  16       60.37       53.39     18.54 o 
  -2  12  16       14.50       15.55      7.82 o 
  -1  12  16       17.33       21.99     12.25 o 
   0  12  16        3.23        4.40     10.65 o 
   1  12  16       17.37       20.48      9.04 o 
   2  12  16       14.50       24.28     14.15 o 
   1   0  17       38.45       49.52     10.78 o 
   2   0  17       24.42       35.58      8.38 o 
   3   0  17        0.40        6.62      4.03 o 
   4   0  17      216.00      213.76     24.98 o 
   5   0  17      254.79      197.91     89.93 o 
   6   0  17        1.14       18.10     13.44 o 
  -6   1  17      189.97      163.73     93.44 o 
  -5   1  17       83.20       82.98     22.32 o 
  -4   1  17      272.41      293.47     74.37 o 
  -3   1  17       85.47       88.82     19.86 o 
  -2   1  17       21.00       23.17      6.34 o 
  -1   1  17      283.66      287.04     15.28 o 
   0   1  17        9.82        8.42      5.86 o 
   1   1  17      284.53      274.56     23.47 o 
   2   1  17       21.17       16.40      6.34 o 
   3   1  17       85.64       83.88     21.31 o 
   4   1  17      272.11      250.73     19.17 o 
   5   1  17       83.17       69.12     19.32 o 
   6   1  17      189.97      170.54     89.36 o 
  -6   2  17      130.18      136.18     59.57 o 
  -5   2  17       77.79       37.72     35.24 o 
  -4   2  17       76.68       32.30     24.21 o 
  -3   2  17      101.03       94.83     20.87 o 
  -2   2  17       75.12       79.53     12.54 o 
  -1   2  17      313.12      284.76     18.82 o 
   0   2  17      150.74      148.80     22.28 o 
   1   2  17      313.37      327.36     17.42 o 
   2   2  17       74.97       79.46     19.51 o 
   3   2  17      100.82       92.27     19.77 o 
   4   2  17       76.49       60.85     13.70 o 
   5   2  17       77.95       61.24     22.57 o 
   6   2  17      130.16      143.46     45.74 o 
  -6   3  17        7.27       13.67     14.95 o 
  -5   3  17      128.14      124.74     41.66 o 
  -4   3  17        3.22        9.69      9.93 o 
  -3   3  17       83.55       87.05     17.99 o 
  -2   3  17      483.60      510.39     15.79 o 
  -1   3  17      185.98      173.43     15.66 o 
   0   3  17      250.41      264.48     26.67 o 
   1   3  17      185.94      176.23     32.28 o 
   2   3  17      482.91      542.64     21.97 o 
   3   3  17       83.59       85.78     23.22 o 
   4   3  17        3.13        8.14      6.49 o 
   5   3  17      127.67      122.13     39.55 o 
   6   3  17        7.26       18.96     14.99 o 
  -6   4  17       27.24       23.21     21.82 o 
  -5   4  17       30.05       26.85     18.32 o 
  -4   4  17       88.73       81.73     30.05 o 
  -3   4  17       78.26       74.00     21.65 o 
  -2   4  17      488.31      514.76     22.00 o 
  -1   4  17       66.13       65.08     13.22 o 
   0   4  17       21.56       19.54      4.44 o 
   1   4  17       66.02       75.06     13.59 o 
   2   4  17      489.06      493.11     19.85 o 
   3   4  17       78.41       60.71     14.95 o 
   4   4  17       88.78      100.43     23.14 o 
   5   4  17       29.88       24.67      9.17 o 
   6   4  17       27.38       28.51     13.10 o 
  -5   5  17       19.10       24.22     14.09 o 
  -4   5  17       16.01       17.44     12.42 o 
  -3   5  17      122.19      117.75     35.65 o 
  -2   5  17        6.67        7.12      6.80 o 
  -1   5  17      144.87      136.32     13.15 o 
   0   5  17        7.49       10.53      4.71 o 
   1   5  17      144.51      137.47     25.17 o 
   2   5  17        6.67       11.56      5.75 o 
   3   5  17      122.14      116.88     21.40 o 
   4   5  17       15.86       23.98      7.27 o 
   5   5  17       18.93       21.73      6.42 o 
  -5   6  17       45.44       37.70     18.06 o 
  -4   6  17       12.19       14.85     10.17 o 
  -3   6  17       36.70       42.76     14.86 o 
  -2   6  17       71.13       72.32     17.54 o 
  -1   6  17      193.91      179.09     34.18 o 
   0   6  17       76.49       88.68     18.41 o 
   1   6  17      193.40      207.91     24.52 o 
   2   6  17       71.10       81.57     17.04 o 
   3   6  17       36.98       42.03     10.90 o 
   4   6  17       12.28       10.82      6.18 o 
   5   6  17       45.34       44.08     15.57 o 
  -5   7  17       79.45       30.09     30.65 o 
  -4   7  17       73.85       62.15     23.88 o 
  -3   7  17      116.38      111.41     37.60 o 
  -2   7  17        5.70       11.67      7.45 o 
  -1   7  17        9.43       14.31      4.87 o 
   0   7  17       80.93       93.70     20.03 o 
   1   7  17        9.47       13.06      6.82 o 
   2   7  17        5.73        9.47      5.48 o 
   3   7  17      115.99      134.54     28.83 o 
   4   7  17       73.67       75.46     20.46 o 
   5   7  17       79.18       62.14     19.05 o 
  -4   8  17       76.43       57.65     25.11 o 
  -3   8  17       18.33       29.20     16.34 o 
  -2   8  17      118.79      103.99     35.11 o 
  -1   8  17       88.33       91.03     24.28 o 
   0   8  17      155.09      137.97     30.95 o 
   1   8  17       88.47       82.83     17.14 o 
   2   8  17      118.39      109.14     20.78 o 
   3   8  17       18.48       17.02      6.87 o 
   4   8  17       76.47       66.57     21.77 o 
  -4   9  17       49.55       44.12     21.17 o 
  -3   9  17      262.05      257.05     40.71 o 
  -2   9  17       19.69        9.22      8.35 o 
  -1   9  17       88.55       89.39     29.42 o 
   0   9  17        0.00       11.70      6.28 o 
   1   9  17       88.63      113.20     26.15 o 
   2   9  17       19.75       16.04      7.37 o 
   3   9  17      261.86      262.09     19.89 o 
   4   9  17       49.53       39.67     10.17 o 
  -3  10  17       92.00       89.35     30.89 o 
  -2  10  17        2.57        7.96      8.83 o 
  -1  10  17      190.75      177.87     59.90 o 
   0  10  17       68.02       57.74     17.20 o 
   1  10  17      190.68      176.49     47.67 o 
   2  10  17        2.58       10.14      5.41 o 
   3  10  17       91.86       74.91     30.13 o 
  -2  11  17       51.31       51.44     16.54 o 
  -1  11  17       33.70       29.88     10.48 o 
   0  11  17      113.07      106.57     49.96 o 
   1  11  17       33.81       35.64     16.25 o 
   2  11  17       51.42       49.31     18.37 o 
   0   0  18       50.52       48.08     12.53 o 
   1   0  18        1.26        6.36      4.38 o 
   2   0  18       19.32       14.31      6.85 o 
   3   0  18       49.86       54.96     13.07 o 
   4   0  18       37.81       32.86     10.82 o 
   5   0  18       67.08       87.51     44.26 o 
   6   0  18       34.34       29.31     20.21 o 
  -5   1  18        1.37       13.31     10.12 o 
  -4   1  18       22.41       14.91      7.18 o 
  -3   1  18       18.39       14.96      5.49 o 
  -2   1  18      130.32      125.28     13.39 o 
  -1   1  18      164.89      153.92     25.80 o 
   0   1  18       21.67       17.12      5.37 o 
   1   1  18      164.64      149.35     26.15 o 
   2   1  18      130.31      114.96     21.31 o 
   3   1  18       18.48       20.15      5.38 o 
   4   1  18       22.23       23.72      9.30 o 
   5   1  18        1.36       15.71     18.48 o 
  -5   2  18       52.47       53.18     23.02 o 
  -4   2  18      341.10      391.26     35.82 o 
  -3   2  18       12.72       22.37      7.43 o 
  -2   2  18       94.39       88.27     18.94 o 
  -1   2  18       90.95       94.94     18.16 o 
   0   2  18      143.77      159.01     28.11 o 
   1   2  18       91.04       92.48     17.47 o 
   2   2  18       94.39       93.56     19.08 o 
   3   2  18       12.71       14.87      7.28 o 
   4   2  18      340.89      334.60     20.90 o 
   5   2  18       52.40       49.34     21.31 o 
  -5   3  18       13.41       15.13     17.85 o 
  -4   3  18      176.60      156.48     50.35 o 
  -3   3  18       55.80       63.23     16.49 o 
  -2   3  18      111.08       97.25     24.13 o 
  -1   3  18      104.63       88.47     16.95 o 
   0   3  18      296.48      266.14     25.18 o 
   1   3  18      104.68       80.94     21.38 o 
   2   3  18      111.28      104.58     22.47 o 
   3   3  18       55.68       53.36     11.99 o 
   4   3  18      176.42      162.02     19.61 o 
   5   3  18       13.51       13.53      7.84 o 
  -5   4  18      120.06       95.93     40.29 o 
  -4   4  18      189.99      181.42     61.82 o 
  -3   4  18       41.11       57.00     18.37 o 
  -2   4  18       78.26       76.70     22.02 o 
  -1   4  18       91.98       71.07     16.34 o 
   0   4  18       21.10       20.63      6.35 o 
   1   4  18       91.94      100.75     19.46 o 
   2   4  18       78.60       80.56     19.86 o 
   3   4  18       41.52       38.93     10.95 o 
   4   4  18      189.87      188.97     20.97 o 
   5   4  18      119.85       78.22     42.51 o 
  -5   5  18       31.64       11.98     16.27 o 
  -4   5  18       78.00       67.60     19.87 o 
  -3   5  18      134.59       52.84     37.30 o 
  -2   5  18       88.47       92.16     22.89 o 
  -1   5  18       68.28       50.71     13.54 o 
   0   5  18       11.64       19.24      5.43 o 
   1   5  18       68.00       61.02     14.18 o 
   2   5  18       88.64       91.10     23.74 o 
   3   5  18      134.57      150.50     23.18 o 
   4   5  18       78.33       70.79     19.87 o 
   5   5  18       31.72       24.50     11.00 o 
  -4   6  18       18.79       12.08      9.55 o 
  -3   6  18       39.42       37.32     16.60 o 
  -2   6  18       38.35       42.50     14.84 o 
  -1   6  18       18.68       16.80      7.61 o 
   0   6  18      176.11      158.55     20.10 o 
   1   6  18       18.64       25.11      7.67 o 
   2   6  18       38.47       49.48     11.40 o 
   3   6  18       39.53       26.01      9.18 o 
   4   6  18       18.78       27.77      6.77 o 
  -4   7  18       10.06       25.53     13.92 o 
  -3   7  18       39.10       26.79     14.78 o 
  -2   7  18      158.39      186.42     51.93 o 
  -1   7  18       90.66       81.94     23.72 o 
   0   7  18      173.03      190.87     21.03 o 
   1   7  18       90.85       83.54     22.93 o 
   2   7  18      158.32      158.75     29.11 o 
   3   7  18       39.05       34.68      8.30 o 
   4   7  18       10.06       11.83      6.97 o 
  -4   8  18       38.31       40.52     17.43 o 
  -3   8  18        9.30       10.23      5.94 o 
  -2   8  18       63.13       60.33     18.43 o 
  -1   8  18        2.27        6.98     10.25 o 
   0   8  18      226.05      171.99     38.38 o 
   1   8  18        2.23       10.12      5.98 o 
   2   8  18       63.23       58.37     13.86 o 
   3   8  18        9.30       13.51      6.13 o 
   4   8  18       38.42       28.97     10.67 o 
  -3   9  18      139.97      107.77     47.04 o 
  -2   9  18        9.76       10.49      6.86 o 
  -1   9  18       54.74       56.59     23.87 o 
   0   9  18        0.43        6.35      6.40 o 
   1   9  18       54.77       36.50     10.31 o 
   2   9  18        9.67       12.10      7.48 o 
   3   9  18      139.48      122.23     35.42 o 
  -2  10  18      248.95      228.61     66.39 o 
  -1  10  18       51.60       33.11     16.15 o 
   0  10  18        0.59        7.74      9.61 o 
   1  10  18       51.59       33.28     15.36 o 
   2  10  18      248.86      246.39     29.74 o 
   1   0  19      224.34      215.04     22.20 o 
   2   0  19        8.24       14.98      5.77 o 
   3   0  19       11.32       11.44      6.05 o 
   4   0  19      308.48      368.34     37.28 o 
   5   0  19      257.21      282.15     30.69 o 
  -5   1  19      120.74      118.21     35.44 o 
  -4   1  19       35.23       46.50     23.58 o 
  -3   1  19       26.04       22.74      9.94 o 
  -2   1  19        6.17       13.26      4.90 o 
  -1   1  19       16.30       13.41      6.09 o 
   0   1  19      314.09      310.47     17.25 o 
   1   1  19       16.22       12.74      5.18 o 
   2   1  19        6.08       13.76      4.81 o 
   3   1  19       25.99       23.19      9.92 o 
   4   1  19       35.10       43.96     16.61 o 
   5   1  19      120.62      105.13     43.72 o 
  -5   2  19       18.70       25.18     13.97 o 
  -4   2  19       53.03       52.26     20.33 o 
  -3   2  19       34.17       33.82     14.46 o 
  -2   2  19       30.04       25.71      8.66 o 
  -1   2  19        4.36        5.65      4.14 o 
   0   2  19      784.80      722.83     22.08 o 
   1   2  19        4.42        8.21      6.18 o 
   2   2  19       29.89       25.32      7.99 o 
   3   2  19       34.42       31.84     10.65 o 
   4   2  19       53.20       47.75     21.24 o 
   5   2  19       18.57       30.73     14.31 o 
  -5   3  19       12.00       17.12      9.89 o 
  -4   3  19       97.45      111.51     34.56 o 
  -3   3  19      266.55      254.30     66.30 o 
  -2   3  19      112.63      111.87     27.03 o 
  -1   3  19       11.15        7.73      3.84 o 
   0   3  19        0.09        7.24      4.71 o 
   1   3  19       11.16        9.35      4.83 o 
   2   3  19      112.68      100.78     26.28 o 
   3   3  19      266.83      252.36     19.08 o 
   4   3  19       97.51       66.41     25.99 o 
   5   3  19       11.95        8.40      8.03 o 
  -4   4  19      107.57       94.89     37.13 o 
  -3   4  19       13.98       24.46     17.18 o 
  -2   4  19      138.53      115.06     36.41 o 
  -1   4  19       37.79       45.00     10.94 o 
   0   4  19      355.42      329.15     16.01 o 
   1   4  19       37.89       38.88     10.55 o 
   2   4  19      138.84      125.07     31.48 o 
   3   4  19       14.07       20.98      8.21 o 
   4   4  19      107.41       43.77     33.52 o 
  -4   5  19        7.00       12.12      9.07 o 
  -3   5  19       23.27       37.44     14.35 o 
  -2   5  19       32.39       28.49     11.98 o 
  -1   5  19       38.16       35.16      9.54 o 
   0   5  19        2.64        2.58      4.71 o 
   1   5  19       38.24       29.97      7.74 o 
   2   5  19       32.50       28.54      9.33 o 
   3   5  19       23.40       26.91     10.33 o 
   4   5  19        7.06       11.79      5.72 o 
  -4   6  19        2.96        9.49     10.28 o 
  -3   6  19       20.29       32.99     11.90 o 
  -2   6  19      268.15      264.74     36.00 o 
  -1   6  19        4.85       15.03      8.96 o 
   0   6  19      400.30      424.68     21.29 o 
   1   6  19        4.86       11.96      6.90 o 
   2   6  19      267.85      231.55     39.24 o 
   3   6  19       20.20       28.19      9.15 o 
   4   6  19        2.97        4.47      4.61 o 
  -3   7  19      123.44      110.87     42.51 o 
  -2   7  19       68.09       43.27     21.45 o 
  -1   7  19       60.05       62.74     16.66 o 
   0   7  19      271.73      276.47     24.39 o 
   1   7  19       59.91       62.03     15.00 o 
   2   7  19       68.11       58.77     13.25 o 
   3   7  19      123.16      113.02     32.79 o 
  -2   8  19      197.14      160.07     56.07 o 
  -1   8  19      182.15      168.29     64.64 o 
   0   8  19      156.05      148.22     32.61 o 
   1   8  19      182.16      164.03     26.11 o 
   2   8  19      196.88      156.82     36.66 o 
  -1   9  19       44.42       49.49     23.22 o 
   0   9  19       17.58       17.30     10.04 o 
   1   9  19       44.34       42.97     12.87 o 
   0   0  20      648.37      676.88     26.67 o 
   1   0  20      120.96      108.73     22.54 o 
   2   0  20       84.82       80.46     21.98 o 
   3   0  20      185.82      152.06     45.73 o 
   4   0  20      398.51      421.04     44.56 o 
  -4   1  20        5.16        8.47     12.94 o 
  -3   1  20      169.24      160.77     55.37 o 
  -2   1  20       42.63       36.41     11.84 o 
  -1   1  20      119.55      117.99     14.94 o 
   0   1  20        6.69       18.49      7.39 o 
   1   1  20      119.70       98.70     25.51 o 
   2   1  20       42.48       34.79      7.98 o 
   3   1  20      168.92      153.83     21.24 o 
   4   1  20        5.14        7.33      7.85 o 
  -4   2  20        6.87       21.90     11.75 o 
  -3   2  20       18.94       15.64     10.75 o 
  -2   2  20      109.60       97.50     29.70 o 
  -1   2  20        5.39        3.92      3.57 o 
   0   2  20       31.88       27.51     10.56 o 
   1   2  20        5.35        6.12      4.72 o 
   2   2  20      109.65       97.10     18.90 o 
   3   2  20       19.00       22.05      6.57 o 
   4   2  20        6.76        8.65      7.33 o 
  -4   3  20       53.06       68.73     19.13 o 
  -3   3  20      190.02      157.59     53.56 o 
  -2   3  20       59.07       40.61     16.54 o 
  -1   3  20       28.18       21.65      9.22 o 
   0   3  20       46.46       50.39     12.71 o 
   1   3  20       28.17       13.64      7.62 o 
   2   3  20       58.95       45.00     11.96 o 
   3   3  20      190.20      152.20     22.89 o 
   4   3  20       52.88       49.64     20.55 o 
  -3   4  20       92.73       75.77     31.75 o 
  -2   4  20       82.19       60.00     25.44 o 
  -1   4  20        3.52        7.56      6.63 o 
   0   4  20        4.27       10.92      5.37 o 
   1   4  20        3.49        7.62      6.33 o 
   2   4  20       82.06       69.62     13.45 o 
   3   4  20       92.80       89.99     25.96 o 
  -3   5  20        2.99       11.37     11.37 o 
  -2   5  20       63.83       44.20     27.53 o 
  -1   5  20       17.70       19.93      9.34 o 
   0   5  20        5.47        7.39      5.08 o 
   1   5  20       17.52        9.82      5.36 o 
   2   5  20       63.79       48.95     18.33 o 
   3   5  20        2.96       10.01      5.01 o 
  -3   6  20       34.22       50.45     21.48 o 
  -2   6  20       91.58       71.91     27.86 o 
  -1   6  20       35.14       23.25     12.25 o 
   0   6  20       15.59       17.96      8.18 o 
   1   6  20       35.22       23.96      6.37 o 
   2   6  20       91.34       92.67     18.53 o 
   3   6  20       34.39       21.59      8.39 o 
  -2   7  20       35.53       30.48     15.35 o 
  -1   7  20       16.70       20.32     12.56 o 
   0   7  20       37.83       21.78     11.61 o 
   1   7  20       16.79       13.97      8.23 o 
   2   7  20       35.70       31.63     10.24 o 
  -1   8  20       49.83       28.54     17.52 o 
   0   8  20       30.75       27.96     14.81 o 
   1   8  20       49.90       34.55     18.54 o 
   1   0  21       29.97       32.00      7.92 o 
   2   0  21       14.37        8.47      7.56 o 
   3   0  21        0.10        6.80      6.78 o 
  -3   1  21       41.64       39.13     13.18 o 
  -2   1  21       16.21       15.98      9.19 o 
  -1   1  21       35.89       36.48      9.81 o 
   0   1  21       37.85       38.80     10.77 o 
   1   1  21       35.84       35.63     14.87 o 
   2   1  21       16.16       10.79      9.21 o 
   3   1  21       41.35       34.56     10.65 o 
  -3   2  21       74.06       52.77     23.07 o 
  -2   2  21      174.55      147.83     56.68 o 
  -1   2  21      137.14      123.71     33.83 o 
   0   2  21        7.32        9.30      4.30 o 
   1   2  21      137.24       96.38     28.59 o 
   2   2  21      174.64      144.41     21.19 o 
   3   2  21       74.25       53.60     20.48 o 
  -3   3  21       33.73       29.05     13.35 o 
  -2   3  21      119.81      102.65     36.19 o 
  -1   3  21       11.30       11.05      5.69 o 
   0   3  21      171.61      132.87     26.22 o 
   1   3  21       11.26       14.45      6.39 o 
   2   3  21      119.81       73.16     25.26 o 
   3   3  21       33.85       25.94     10.62 o 
  -2   4  21       11.02        8.74      7.69 o 
  -1   4  21      126.32       91.92     33.82 o 
   0   4  21       14.02       16.12      5.93 o 
   1   4  21      126.65       76.09     31.10 o 
   2   4  21       10.98        9.29      5.69 o 
  -2   5  21       66.71       62.49     23.70 o 
  -1   5  21       24.63       27.02      9.99 o 
   0   5  21       23.72       19.79      7.89 o 
   1   5  21       24.61       17.02      7.38 o 
   2   5  21       66.60       48.73     14.46 o 
  -1   6  21      125.18       97.77     45.26 o 
   0   6  21       21.50       24.87     10.92 o 
   1   6  21      124.93       83.32     24.39 o 
   0   0  22       23.58       18.07     11.71 o 
   1   0  22      309.04      279.78     19.22 o 
   2   0  22       28.22       23.38     10.26 o 
  -1   1  22       64.43       50.00     17.71 o 
   0   1  22       17.01        7.60      6.75 o 
   1   1  22       64.49       54.43     21.81 o 
  -1   2  22       36.69       32.72     12.11 o 
   0   2  22       37.17       36.31     11.58 o 
   1   2  22       36.63       25.55      9.61 o 
  -1   3  22       35.37       20.48     12.63 o 
   0   3  22       54.96       27.25     10.07 o 
   1   3  22       35.39       25.01     10.30 o 
                                                 
